# Supplementary material for: Generalisable 3D printing error detection and correction via multi-head neural networks
Source: Nat Commun. 2022 Aug 15;13:4654. doi: 10.1038/s41467-022-31985-y (PMC9378646; doi:10.1038/s41467-022-31985-y)
Supplement: Supplementary file 8 — Source Data [file 41467_2022_31985_MOESM8_ESM.zip]

Archive with 42 entries (41 files):
- Source Data/
- __MACOSX/._Source Data
- Source Data/figure4a-2-filtered.csv
- __MACOSX/Source Data/._figure4a-2-filtered.csv
- Source Data/figure2c-1.csv
- __MACOSX/Source Data/._figure2c-1.csv
- Source Data/figure2c-2.csv
- __MACOSX/Source Data/._figure2c-2.csv
- Source Data/figure2c-3.csv
- __MACOSX/Source Data/._figure2c-3.csv
- Source Data/figure4c-flow_rate-filtered.csv
- __MACOSX/Source Data/._figure4c-flow_rate-filtered.csv
- Source Data/figure1d.csv
- __MACOSX/Source Data/._figure1d.csv
- Source Data/.DS_Store
- __MACOSX/Source Data/._.DS_Store
- Source Data/figure4a-4-filtered.csv
- __MACOSX/Source Data/._figure4a-4-filtered.csv
- Source Data/figure4a-3-filtered.csv
- __MACOSX/Source Data/._figure4a-3-filtered.csv
- Source Data/figure2c-4.csv
- __MACOSX/Source Data/._figure2c-4.csv
- Source Data/figure4a-4-raw.csv
- __MACOSX/Source Data/._figure4a-4-raw.csv
- Source Data/figure2d-2.csv
- __MACOSX/Source Data/._figure2d-2.csv
- Source Data/figure2d-3.csv
- __MACOSX/Source Data/._figure2d-3.csv
- Source Data/figure4c-z_offset-filtered.csv
- __MACOSX/Source Data/._figure4c-z_offset-filtered.csv
- Source Data/figure2d-1.csv
- __MACOSX/Source Data/._figure2d-1.csv
- Source Data/figure4a-1-raw.csv
- __MACOSX/Source Data/._figure4a-1-raw.csv
- Source Data/figure4a-1-filtered.csv
- __MACOSX/Source Data/._figure4a-1-filtered.csv
- Source Data/figure4a-3-raw.csv
- __MACOSX/Source Data/._figure4a-3-raw.csv
- Source Data/figure4c-raw.csv
- __MACOSX/Source Data/._figure4c-raw.csv
- Source Data/figure4a-2-raw.csv
- __MACOSX/Source Data/._figure4a-2-raw.csv
