# Supplementary material for: Generalisable 3D printing error detection and correction via multi-head neural networks
Source: Nat Commun. 2022 Aug 15;13:4654. doi: 10.1038/s41467-022-31985-y (PMC9378646; doi:10.1038/s41467-022-31985-y)
Supplement: Supplementary file 8 — Source Data [file 41467_2022_31985_MOESM8_ESM.zip › Source Data/figure4a-2-filtered.csv]

	lateral_speed	printing_times
0	1	5.38
1	1	11.22
2	1	17.2
3	1	23.17
4	0	29.15
5	0	35.12
6	1	41.1
7	1	47.07
8	1	53.04
9	1	59.02
10	1	64.99
11	1	70.97
12	1	76.8
13	1	82.78
14	1	88.75
15	1	94.73
16	1	100.7
17	1	106.68
18	1	112.65
19	1	118.63
20	1	124.6
21	1	130.57
22	1	136.41
23	1	142.39
24	1	148.36
25	1	154.34
26	2	160.31
27	1	166.22
28	1	172.19
29	1	178.17
30	1	184.14
31	1	190.12
32	1	196.09
33	0	202.07
34	1	208.04
35	0	214.01
36	0	219.99
37	0	225.96
38	1	231.93
39	1	237.91
40	1	243.89
41	1	249.86
42	1	255.83
43	1	261.81
44	1	267.78
45	1	273.75
46	2	279.73
47	1	285.64
48	0	291.61
49	1	297.59
50	1	303.56
51	1	309.53
52	1	315.44
53	1	321.41
54	1	327.39
55	1	333.36
56	1	339.34
57	1	345.31
58	0	351.28
59	1	357.19
