# Supplementary material for: Generalisable 3D printing error detection and correction via multi-head neural networks
Source: Nat Commun. 2022 Aug 15;13:4654. doi: 10.1038/s41467-022-31985-y (PMC9378646; doi:10.1038/s41467-022-31985-y)
Supplement: Supplementary file 8 — Source Data [file 41467_2022_31985_MOESM8_ESM.zip › Source Data/figure4c-flow_rate-filtered.csv]

	flow_rate	printing_times
0	1	5.98
1	1	11.950000000000001
2	1	17.93
3	1	23.900000000000002
4	1	29.87
5	1	35.85
6	1	41.830000000000005
7	1	47.800000000000004
8	1	53.77
9	1	59.75000000000001
10	0	65.72
11	0	71.69
12	0	77.67
13	0	83.65
14	0	89.55000000000001
15	1	95.53
16	0	101.5
17	0	107.34
18	0	113.18
19	1	119.16000000000001
20	0	125.00000000000001
21	0	130.84
22	0	136.81
23	0	142.79000000000002
24	0	148.76000000000002
25	0	154.67000000000002
26	0	160.64000000000001
27	0	166.62
28	0	172.59
29	0	178.57000000000002
30	0	184.4
31	0	190.25
32	0	196.23000000000002
33	0	202.20000000000002
34	0	208.17000000000002
35	0	214.08
36	0	220.05
37	0	225.96
38	1	231.93
39	1	237.92000000000002
40	1	243.88000000000002
41	1	249.86
42	1	255.77
43	1	261.74
44	1	267.71000000000004
45	1	273.69
46	1	279.66
47	1	285.64000000000004
48	1	291.61
49	1	297.59000000000003
50	1	303.56
51	1	309.46000000000004
52	1	315.44
53	1	321.41
54	1	327.32
55	1	333.3
56	1	339.27000000000004
57	1	345.24
58	1	351.22
59	1	357.19
60	1	363.17
61	2	369.14000000000004
