# Supplementary material for: Generalisable 3D printing error detection and correction via multi-head neural networks
Source: Nat Commun. 2022 Aug 15;13:4654. doi: 10.1038/s41467-022-31985-y (PMC9378646; doi:10.1038/s41467-022-31985-y)
Supplement: Supplementary file 8 — Source Data [file 41467_2022_31985_MOESM8_ESM.zip › Source Data/figure1d.csv]

	flow_rate	lateral_speed	z_offset	actual_hotend	target_hotend	printing_times
0	0.3208782386848955	0.13799508485595585	-0.8566079820993628	0.00821525378982498	-0.1009131946934556	0.0
1	0.3208782386848955	0.13799508485595585	-0.8566079820993628	0.012852219303378291	-0.1009131946934556	0.47
2	0.3208782386848955	0.13799508485595585	-0.8566079820993628	0.012852219303378291	-0.1009131946934556	0.93
3	0.3208782386848955	0.13799508485595585	-0.8566079820993628	0.012852219303378291	-0.1009131946934556	1.4
4	0.3208782386848955	0.13799508485595585	-0.8566079820993628	0.012852219303378291	-0.1009131946934556	1.86
5	0.3208782386848955	0.13799508485595585	-0.8566079820993628	0.030737657712800612	-0.1009131946934556	2.33
6	0.3208782386848955	0.13799508485595585	-0.8566079820993628	0.030737657712800612	-0.1009131946934556	2.79
7	0.3208782386848955	0.13799508485595585	-0.8566079820993628	0.030737657712800612	-0.1009131946934556	3.26
8	0.3208782386848955	0.13799508485595585	-0.8566079820993628	0.030737657712800612	-0.1009131946934556	3.72
9	0.3208782386848955	0.13799508485595585	-0.8566079820993628	0.030737657712800612	-0.1009131946934556	4.19
10	0.3208782386848955	0.13799508485595585	-0.8566079820993628	0.05392248528056905	-0.1009131946934556	4.65
11	0.3208782386848955	0.13799508485595585	-0.8566079820993628	0.05392248528056905	-0.1009131946934556	5.11
12	0.3208782386848955	0.13799508485595585	-0.8566079820993628	0.05392248528056905	-0.1009131946934556	5.58
13	0.3208782386848955	0.13799508485595585	-0.8566079820993628	0.05392248528056905	-0.1009131946934556	6.05
14	0.3208782386848955	0.13799508485595585	-0.8566079820993628	0.05657217985974398	-0.1009131946934556	6.51
15	0.3208782386848955	0.13799508485595585	-0.8566079820993628	0.05657217985974398	-0.1009131946934556	6.97
16	0.3208782386848955	0.13799508485595585	-0.8566079820993628	0.05657217985974398	-0.1009131946934556	7.44
17	0.3208782386848955	0.13799508485595585	-0.8566079820993628	0.05657217985974398	-0.1009131946934556	7.9
18	0.3208782386848955	0.13799508485595585	-0.8566079820993628	0.08571882023065318	-0.1009131946934556	8.37
19	0.3208782386848955	0.13799508485595585	-0.8566079820993628	0.08571882023065318	-0.1009131946934556	8.83
20	0.3208782386848955	0.13799508485595585	-0.8566079820993628	0.08571882023065318	-0.1009131946934556	9.29
21	0.3208782386848955	0.13799508485595585	-0.8566079820993628	0.08571882023065318	-0.1009131946934556	9.76
22	0.3208782386848955	0.13799508485595585	-0.8566079820993628	0.08571882023065318	-0.1009131946934556	10.23
23	0.3208782386848955	0.13799508485595585	-0.8566079820993628	0.030737657712800612	-0.1009131946934556	10.69
24	0.3208782386848955	0.13799508485595585	-0.8566079820993628	0.030737657712800612	-0.1009131946934556	11.16
25	0.3208782386848955	0.13799508485595585	-0.8566079820993628	0.030737657712800612	-0.1009131946934556	11.62
26	0.3208782386848955	0.13799508485595585	-0.8566079820993628	0.030737657712800612	-0.1009131946934556	12.08
27	0.3208782386848955	0.13799508485595585	-0.8566079820993628	0.05392248528056905	-0.1009131946934556	12.55
28	0.3208782386848955	0.13799508485595585	-0.8566079820993628	0.05392248528056905	-0.1009131946934556	13.01
29	0.3208782386848955	0.13799508485595585	-0.8566079820993628	0.05392248528056905	-0.1009131946934556	13.48
30	0.3208782386848955	0.13799508485595585	-0.8566079820993628	0.05392248528056905	-0.1009131946934556	13.94
31	0.3208782386848955	0.13799508485595585	-0.8566079820993628	0.05657217985974398	-0.1009131946934556	14.41
32	0.3208782386848955	0.13799508485595585	-0.8566079820993628	0.05657217985974398	-0.1009131946934556	14.87
33	0.3208782386848955	0.13799508485595585	-0.8566079820993628	0.05657217985974398	-0.1009131946934556	15.33
34	0.3208782386848955	0.13799508485595585	-0.8566079820993628	0.05657217985974398	-0.1009131946934556	15.8
35	0.3208782386848955	0.13799508485595585	-0.8566079820993628	0.05657217985974398	-0.1009131946934556	16.26
36	0.3208782386848955	0.13799508485595585	-0.8566079820993628	0.05193521434618879	-0.1009131946934556	16.73
37	0.3208782386848955	0.13799508485595585	-0.8566079820993628	0.05193521434618879	-0.1009131946934556	17.2
38	0.3208782386848955	0.13799508485595585	-0.8566079820993628	0.05193521434618879	-0.1009131946934556	17.66
39	0.3208782386848955	0.13799508485595585	-0.8566079820993628	0.05193521434618879	-0.1009131946934556	18.12
40	0.3208782386848955	0.13799508485595585	-0.8566079820993628	0.030737657712800612	-0.1009131946934556	18.59
41	0.3208782386848955	0.13799508485595585	-0.8566079820993628	0.030737657712800612	-0.1009131946934556	19.05
42	0.3208782386848955	0.13799508485595585	-0.8566079820993628	0.030737657712800612	-0.1009131946934556	19.52
43	0.3208782386848955	0.13799508485595585	-0.8566079820993628	0.030737657712800612	-0.1009131946934556	19.98
44	0.3208782386848955	0.13799508485595585	-0.8566079820993628	0.05855945079412424	-0.1009131946934556	20.45
45	0.9498762937162158	-0.4371028664302316	0.6949584026787956	0.05855945079412424	-0.477369283865269	20.91
46	0.9498762937162158	-0.4371028664302316	0.6949584026787956	0.05855945079412424	-0.477369283865269	21.38
47	0.9498762937162158	-0.4371028664302316	0.6949584026787956	0.05855945079412424	-0.477369283865269	21.84
48	0.9498762937162158	-0.4371028664302316	0.6949584026787956	0.04729824883263548	-0.477369283865269	22.3
49	0.9498762937162158	-0.4371028664302316	0.6949584026787956	0.04729824883263548	-0.477369283865269	22.77
50	0.9498762937162158	-0.4371028664302316	0.6949584026787956	0.04729824883263548	-0.477369283865269	23.23
51	0.9498762937162158	-0.4371028664302316	0.6949584026787956	0.04729824883263548	-0.477369283865269	23.7
52	0.9498762937162158	-0.4371028664302316	0.6949584026787956	0.04729824883263548	-0.477369283865269	24.16
53	0.9498762937162158	-0.4371028664302316	0.6949584026787956	0.01748918481693348	-0.477369283865269	24.63
54	0.9498762937162158	-0.4371028664302316	0.6949584026787956	0.01748918481693348	-0.477369283865269	25.09
55	0.9498762937162158	-0.4371028664302316	0.6949584026787956	0.01748918481693348	-0.477369283865269	25.56
56	0.9498762937162158	-0.4371028664302316	0.6949584026787956	0.01748918481693348	-0.477369283865269	26.02
57	0.9498762937162158	-0.4371028664302316	0.6949584026787956	-0.01695684471232371	-0.477369283865269	26.48
58	0.9498762937162158	-0.4371028664302316	0.6949584026787956	-0.01695684471232371	-0.477369283865269	26.95
59	0.9498762937162158	-0.4371028664302316	0.6949584026787956	-0.01695684471232371	-0.477369283865269	27.41
60	0.9498762937162158	-0.4371028664302316	0.6949584026787956	-0.01695684471232371	-0.477369283865269	27.88
61	0.9498762937162158	-0.4371028664302316	0.6949584026787956	-0.16467731750124998	-0.477369283865269	28.34
62	0.9498762937162158	-0.4371028664302316	0.6949584026787956	-0.16467731750124998	-0.477369283865269	28.81
63	0.9498762937162158	-0.4371028664302316	0.6949584026787956	-0.16467731750124998	-0.477369283865269	29.27
64	0.9498762937162158	-0.4371028664302316	0.6949584026787956	-0.16467731750124998	-0.477369283865269	29.74
65	0.9498762937162158	-0.4371028664302316	0.6949584026787956	-0.16467731750124998	-0.477369283865269	30.2
66	0.9498762937162158	-0.4371028664302316	0.6949584026787956	-0.2931875045911684	-0.477369283865269	30.66
67	0.9498762937162158	-0.4371028664302316	0.6949584026787956	-0.2931875045911684	-0.477369283865269	31.13
68	0.9498762937162158	-0.4371028664302316	0.6949584026787956	-0.2931875045911684	-0.477369283865269	31.6
69	0.9498762937162158	-0.4371028664302316	0.6949584026787956	-0.2931875045911684	-0.477369283865269	32.06
70	0.9498762937162158	-0.4371028664302316	0.6949584026787956	-0.4024874059820788	-0.477369283865269	32.53
71	0.9498762937162158	-0.4371028664302316	0.6949584026787956	-0.4024874059820788	-0.477369283865269	32.99
72	0.9498762937162158	-0.4371028664302316	0.6949584026787956	-0.4024874059820788	-0.477369283865269	33.45
73	0.9498762937162158	-0.4371028664302316	0.6949584026787956	-0.4024874059820788	-0.477369283865269	33.92
74	0.9498762937162158	-0.4371028664302316	0.6949584026787956	-0.5290103221376169	-0.477369283865269	34.38
75	0.9498762937162158	-0.4371028664302316	0.6949584026787956	-0.5290103221376169	-0.477369283865269	34.85
76	0.9498762937162158	-0.4371028664302316	0.6949584026787956	-0.5290103221376169	-0.477369283865269	35.31
77	0.9498762937162158	-0.4371028664302316	0.6949584026787956	-0.5290103221376169	-0.477369283865269	35.77
78	0.9498762937162158	-0.4371028664302316	0.6949584026787956	-0.5290103221376169	-0.477369283865269	36.24
79	0.9498762937162158	-0.4371028664302316	0.6949584026787956	-0.6343356816597668	-0.477369283865269	36.71
80	0.9498762937162158	-0.4371028664302316	0.6949584026787956	-0.6343356816597668	-0.477369283865269	37.17
81	0.9498762937162158	-0.4371028664302316	0.6949584026787956	-0.6343356816597668	-0.477369283865269	37.63
82	0.9498762937162158	-0.4371028664302316	0.6949584026787956	-0.6343356816597668	-0.477369283865269	38.1
83	0.9498762937162158	-0.4371028664302316	0.6949584026787956	-0.6866671495984445	-0.477369283865269	38.56
84	0.9498762937162158	-0.4371028664302316	0.6949584026787956	-0.6866671495984445	-0.477369283865269	39.03
85	0.9498762937162158	-0.4371028664302316	0.6949584026787956	-0.6866671495984445	-0.477369283865269	39.49
86	0.9498762937162158	-0.4371028664302316	0.6949584026787956	-0.6866671495984445	-0.477369283865269	39.96
87	0.9498762937162158	-0.4371028664302316	0.6949584026787956	-0.6813677604400984	-0.477369283865269	40.42
88	0.9498762937162158	-0.4371028664302316	0.6949584026787956	-0.6813677604400984	-0.477369283865269	40.89
89	0.9498762937162158	-0.4371028664302316	0.6949584026787956	-0.6813677604400984	-0.477369283865269	41.35
90	0.9498762937162158	-0.4371028664302316	0.6949584026787956	-0.6813677604400984	-0.477369283865269	41.81
91	0.9498762937162158	-0.4371028664302316	0.6949584026787956	-0.6813677604400984	-0.477369283865269	42.28
92	0.9498762937162158	-0.4371028664302316	0.6949584026787956	-0.666132016609851	-0.477369283865269	42.75
93	0.9498762937162158	-0.4371028664302316	0.6949584026787956	-0.666132016609851	-0.477369283865269	43.21
94	0.9498762937162158	-0.4371028664302316	0.6949584026787956	-0.666132016609851	-0.477369283865269	43.67
95	0.9498762937162158	-0.4371028664302316	0.6949584026787956	-0.666132016609851	-0.477369283865269	44.14
96	0.9498762937162158	-0.4371028664302316	0.6949584026787956	-0.6243993269878656	-0.477369283865269	44.6
97	0.9498762937162158	-0.4371028664302316	0.6949584026787956	-0.6243993269878656	-0.477369283865269	45.07
98	0.9498762937162158	-0.4371028664302316	0.6949584026787956	-0.6243993269878656	-0.477369283865269	45.53
99	0.9498762937162158	-0.4371028664302316	0.6949584026787956	-0.6243993269878656	-0.477369283865269	46.0
100	0.9498762937162158	-0.4371028664302316	0.6949584026787956	-0.5793545191419162	-0.477369283865269	46.46
101	0.9498762937162158	-0.4371028664302316	0.6949584026787956	-0.5793545191419162	-0.477369283865269	46.93
102	0.9498762937162158	-0.4371028664302316	0.6949584026787956	-0.5793545191419162	-0.477369283865269	47.39
103	0.9498762937162158	-0.4371028664302316	0.6949584026787956	-0.5793545191419162	-0.477369283865269	47.86
104	0.9498762937162158	-0.4371028664302316	0.6949584026787956	-0.4872776325156334	-0.477369283865269	48.32
105	0.9498762937162158	-0.4371028664302316	0.6949584026787956	-0.4872776325156334	-0.477369283865269	48.78
106	0.9498762937162158	-0.4371028664302316	0.6949584026787956	-0.4872776325156334	-0.477369283865269	49.25
107	0.9498762937162158	-0.4371028664302316	0.6949584026787956	-0.4872776325156334	-0.477369283865269	49.72
108	0.9498762937162158	-0.4371028664302316	0.6949584026787956	-0.4872776325156334	-0.477369283865269	50.18
109	0.9498762937162158	-0.4371028664302316	0.6949584026787956	-0.4687297704614183	-0.477369283865269	50.64
110	0.9498762937162158	-0.4371028664302316	0.6949584026787956	-0.4687297704614183	-0.477369283865269	51.11
111	0.9498762937162158	-0.4371028664302316	0.6949584026787956	-0.4687297704614183	-0.477369283865269	51.57
112	0.9498762937162158	-0.4371028664302316	0.6949584026787956	-0.4687297704614183	-0.477369283865269	52.04
113	0.9498762937162158	-0.4371028664302316	0.6949584026787956	-0.4117613370091873	-0.477369283865269	52.5
114	0.9498762937162158	-0.4371028664302316	0.6949584026787956	-0.4117613370091873	-0.477369283865269	52.96
115	0.9498762937162158	-0.4371028664302316	0.6949584026787956	-0.4117613370091873	-0.477369283865269	53.43
116	0.9498762937162158	-0.4371028664302316	0.6949584026787956	-0.4117613370091873	-0.477369283865269	53.9
117	0.9498762937162158	-0.4371028664302316	0.6949584026787956	-0.3594298690705078	-0.477369283865269	54.36
118	0.9498762937162158	-0.4371028664302316	0.6949584026787956	-0.3594298690705078	-0.477369283865269	54.82
119	0.9498762937162158	-0.4371028664302316	0.6949584026787956	-0.3594298690705078	-0.477369283865269	55.29
120	0.9498762937162158	-0.4371028664302316	0.6949584026787956	-0.3594298690705078	-0.477369283865269	55.75
121	0.9498762937162158	-0.4371028664302316	0.6949584026787956	-0.3594298690705078	-0.477369283865269	56.22
122	0.9498762937162158	-0.4371028664302316	0.6949584026787956	-0.3369074651475341	-0.477369283865269	56.68
123	0.9498762937162158	-0.4371028664302316	0.6949584026787956	-0.3369074651475341	-0.477369283865269	57.15
124	0.9498762937162158	-0.4371028664302316	0.6949584026787956	-0.3369074651475341	-0.477369283865269	57.61
125	0.9498762937162158	-0.4371028664302316	0.6949584026787956	-0.3369074651475341	-0.477369283865269	58.07
126	0.9498762937162158	-0.4371028664302316	0.6949584026787956	-0.3163723321589387	-0.477369283865269	58.54
127	0.9498762937162158	-0.4371028664302316	0.6949584026787956	-0.3163723321589387	-0.477369283865269	59.0
128	0.9498762937162158	-0.4371028664302316	0.6949584026787956	-0.3163723321589387	-0.477369283865269	59.47
129	0.9498762937162158	-0.4371028664302316	0.6949584026787956	-0.3163723321589387	-0.477369283865269	59.93
130	0.9498762937162158	-0.4371028664302316	0.6949584026787956	-0.2951747755255486	-0.477369283865269	60.4
131	0.9498762937162158	-0.4371028664302316	0.6949584026787956	-0.2951747755255486	-0.477369283865269	60.87
132	0.9498762937162158	-0.4371028664302316	0.6949584026787956	-0.2951747755255486	-0.477369283865269	61.33
133	0.9498762937162158	-0.4371028664302316	0.6949584026787956	-0.2951747755255486	-0.477369283865269	61.79
134	0.9498762937162158	-0.4371028664302316	0.6949584026787956	-0.2951747755255486	-0.477369283865269	62.25
135	0.9498762937162158	-0.4371028664302316	0.6949584026787956	-0.3084232484214177	-0.477369283865269	62.72
136	0.9498762937162158	-0.4371028664302316	0.6949584026787956	-0.3084232484214177	-0.477369283865269	63.18
137	0.9498762937162158	-0.4371028664302316	0.6949584026787956	-0.3084232484214177	-0.477369283865269	63.65
138	0.9498762937162158	-0.4371028664302316	0.6949584026787956	-0.3084232484214177	-0.477369283865269	64.11
139	0.9498762937162158	-0.4371028664302316	0.6949584026787956	-0.2693402533786071	-0.477369283865269	64.58
140	0.9498762937162158	-0.4371028664302316	0.6949584026787956	-0.2693402533786071	-0.477369283865269	65.05
141	0.9498762937162158	-0.4371028664302316	0.6949584026787956	-0.2693402533786071	-0.477369283865269	65.51
142	0.9498762937162158	-0.4371028664302316	0.6949584026787956	-0.2693402533786071	-0.477369283865269	65.97
143	0.9498762937162158	-0.4371028664302316	0.6949584026787956	-0.272652371602573	-0.477369283865269	66.44
144	0.9498762937162158	-0.4371028664302316	0.6949584026787956	-0.272652371602573	-0.477369283865269	66.9
145	0.9498762937162158	-0.4371028664302316	0.6949584026787956	-0.272652371602573	-0.477369283865269	67.37
146	0.9498762937162158	-0.4371028664302316	0.6949584026787956	-0.272652371602573	-0.477369283865269	67.83
147	0.9498762937162158	-0.4371028664302316	0.6949584026787956	-0.3256462631860453	-0.477369283865269	68.3
148	0.9498762937162158	-0.4371028664302316	0.6949584026787956	-0.3256462631860453	-0.477369283865269	68.76
149	0.9498762937162158	-0.4371028664302316	0.6949584026787956	-0.3256462631860453	-0.477369283865269	69.23
150	0.9498762937162158	-0.4371028664302316	0.6949584026787956	-0.3256462631860453	-0.477369283865269	69.69
151	0.9498762937162158	-0.4371028664302316	0.6949584026787956	-0.3256462631860453	-0.477369283865269	70.16
152	0.9498762937162158	-0.4371028664302316	0.6949584026787956	-0.3554553272017473	-0.477369283865269	70.62
153	0.9498762937162158	-0.4371028664302316	0.6949584026787956	-0.3554553272017473	-0.477369283865269	71.08
154	0.9498762937162158	-0.4371028664302316	0.6949584026787956	-0.3554553272017473	-0.477369283865269	71.55
155	0.9498762937162158	-0.4371028664302316	0.6949584026787956	-0.3554553272017473	-0.477369283865269	72.01
156	0.9498762937162158	-0.4371028664302316	0.6949584026787956	-0.3501559380434012	-0.477369283865269	72.48
157	0.9498762937162158	-0.4371028664302316	0.6949584026787956	-0.3501559380434012	-0.477369283865269	72.94
158	0.9498762937162158	-0.4371028664302316	0.6949584026787956	-0.3501559380434012	-0.477369283865269	73.43
159	0.9498762937162158	-0.4371028664302316	0.6949584026787956	-0.3501559380434012	-0.477369283865269	73.87
160	0.9498762937162158	-0.4371028664302316	0.6949584026787956	-0.3402195833714999	-0.477369283865269	74.34
161	0.9498762937162158	-0.4371028664302316	0.6949584026787956	-0.3402195833714999	-0.477369283865269	74.8
162	0.9498762937162158	-0.4371028664302316	0.6949584026787956	-0.3402195833714999	-0.477369283865269	75.26
163	0.9498762937162158	-0.4371028664302316	0.6949584026787956	-0.3402195833714999	-0.477369283865269	75.73
164	0.9498762937162158	-0.4371028664302316	0.6949584026787956	-0.3402195833714999	-0.477369283865269	76.19
165	0.9498762937162158	-0.4371028664302316	0.6949584026787956	-0.3799650020591032	-0.477369283865269	76.66
166	0.9498762937162158	-0.4371028664302316	0.6949584026787956	-0.3799650020591032	-0.477369283865269	77.12
167	0.9498762937162158	-0.4371028664302316	0.6949584026787956	-0.3799650020591032	-0.477369283865269	77.59
168	0.9498762937162158	-0.4371028664302316	0.6949584026787956	-0.3799650020591032	-0.477369283865269	78.05
169	0.9498762937162158	-0.4371028664302316	0.6949584026787956	-0.3461813961746407	-0.477369283865269	78.52
170	0.9498762937162158	-0.4371028664302316	0.6949584026787956	-0.3461813961746407	-0.477369283865269	78.98
171	0.9498762937162158	-0.4371028664302316	0.6949584026787956	-0.3461813961746407	-0.477369283865269	79.45
172	0.9498762937162158	-0.4371028664302316	0.6949584026787956	-0.3461813961746407	-0.477369283865269	79.91
173	0.9498762937162158	-0.4371028664302316	0.6949584026787956	-0.3402195833714999	-0.477369283865269	80.37
174	0.9498762937162158	-0.4371028664302316	0.6949584026787956	-0.3402195833714999	-0.477369283865269	80.84
175	0.9498762937162158	-0.4371028664302316	0.6949584026787956	-0.3402195833714999	-0.477369283865269	81.3
176	0.9498762937162158	-0.4371028664302316	0.6949584026787956	-0.3402195833714999	-0.477369283865269	81.77
177	0.9498762937162158	-0.4371028664302316	0.6949584026787956	-0.3402195833714999	-0.477369283865269	82.23
178	0.9498762937162158	-0.4371028664302316	0.6949584026787956	-0.3309456523443933	-0.477369283865269	82.7
179	0.9498762937162158	-0.4371028664302316	0.6949584026787956	-0.3309456523443933	-0.477369283865269	83.16
180	0.9498762937162158	-0.4371028664302316	0.6949584026787956	-0.3309456523443933	-0.477369283865269	83.63
181	0.9498762937162158	-0.4371028664302316	0.6949584026787956	-0.3309456523443933	-0.477369283865269	84.09
182	0.9498762937162158	-0.4371028664302316	0.6949584026787956	-0.3176971794485243	-0.477369283865269	84.56
183	0.9498762937162158	-0.4371028664302316	0.6949584026787956	-0.3176971794485243	-0.477369283865269	85.02
184	0.9498762937162158	-0.4371028664302316	0.6949584026787956	-0.3176971794485243	-0.477369283865269	85.48
185	0.9498762937162158	-0.4371028664302316	0.6949584026787956	-0.3176971794485243	-0.477369283865269	85.95
186	0.9498762937162158	-0.4371028664302316	0.6949584026787956	-0.3044487065526571	-0.477369283865269	86.42
187	0.9498762937162158	-0.4371028664302316	0.6949584026787956	-0.3044487065526571	-0.477369283865269	86.88
188	0.9498762937162158	-0.4371028664302316	0.6949584026787956	-0.3044487065526571	-0.477369283865269	87.34
189	0.9498762937162158	-0.4371028664302316	0.6949584026787956	-0.3044487065526571	-0.477369283865269	87.81
190	0.9498762937162158	-0.4371028664302316	0.6949584026787956	-0.3044487065526571	-0.477369283865269	88.27
191	0.9498762937162158	-0.4371028664302316	0.6949584026787956	-0.31239779029017817	-0.477369283865269	88.73
192	0.9498762937162158	-0.4371028664302316	0.6949584026787956	-0.31239779029017817	-0.477369283865269	89.2
193	0.9498762937162158	-0.4371028664302316	0.6949584026787956	-0.31239779029017817	-0.477369283865269	89.67
194	0.9498762937162158	-0.4371028664302316	0.6949584026787956	-0.31239779029017817	-0.477369283865269	90.13
195	-0.4746193015017744	1.5374000996523454	-0.8566079820993628	-0.3044487065526571	1.0911977543506204	90.6
196	-0.4746193015017744	1.5374000996523454	-0.8566079820993628	-0.3044487065526571	1.0911977543506204	91.06
197	-0.4746193015017744	1.5374000996523454	-0.8566079820993628	-0.3044487065526571	1.0911977543506204	91.52
198	-0.4746193015017744	1.5374000996523454	-0.8566079820993628	-0.3044487065526571	1.0911977543506204	91.99
199	-0.4746193015017744	1.5374000996523454	-0.8566079820993628	-0.3031238592630697	1.0911977543506204	92.45
200	-0.4746193015017744	1.5374000996523454	-0.8566079820993628	-0.3031238592630697	1.0911977543506204	92.92
201	-0.4746193015017744	1.5374000996523454	-0.8566079820993628	-0.3031238592630697	1.0911977543506204	93.38
202	-0.4746193015017744	1.5374000996523454	-0.8566079820993628	-0.3031238592630697	1.0911977543506204	93.85
203	-0.4746193015017744	1.5374000996523454	-0.8566079820993628	-0.3163723321589387	1.0911977543506204	94.31
204	-0.4746193015017744	1.5374000996523454	-0.8566079820993628	-0.3163723321589387	1.0911977543506204	94.78
205	-0.4746193015017744	1.5374000996523454	-0.8566079820993628	-0.3163723321589387	1.0911977543506204	95.24
206	-0.4746193015017744	1.5374000996523454	-0.8566079820993628	-0.3163723321589387	1.0911977543506204	95.71
207	-0.4746193015017744	1.5374000996523454	-0.8566079820993628	-0.3163723321589387	1.0911977543506204	96.17
208	-0.4746193015017744	1.5374000996523454	-0.8566079820993628	-0.2653657115098466	1.0911977543506204	96.63
209	-0.4746193015017744	1.5374000996523454	-0.8566079820993628	-0.2653657115098466	1.0911977543506204	97.1
210	-0.4746193015017744	1.5374000996523454	-0.8566079820993628	-0.2653657115098466	1.0911977543506204	97.56
211	-0.4746193015017744	1.5374000996523454	-0.8566079820993628	-0.2653657115098466	1.0911977543506204	98.03
212	-0.4746193015017744	1.5374000996523454	-0.8566079820993628	-0.25874147506191303	1.0911977543506204	98.49
213	-0.4746193015017744	1.5374000996523454	-0.8566079820993628	-0.25874147506191303	1.0911977543506204	98.96
214	-0.4746193015017744	1.5374000996523454	-0.8566079820993628	-0.25874147506191303	1.0911977543506204	99.42
215	-0.4746193015017744	1.5374000996523454	-0.8566079820993628	-0.25874147506191303	1.0911977543506204	99.89
216	-0.4746193015017744	1.5374000996523454	-0.8566079820993628	-0.2083972780576138	1.0911977543506204	100.35
217	-0.4746193015017744	1.5374000996523454	-0.8566079820993628	-0.2083972780576138	1.0911977543506204	100.81
218	-0.4746193015017744	1.5374000996523454	-0.8566079820993628	-0.2083972780576138	1.0911977543506204	101.28
219	-0.4746193015017744	1.5374000996523454	-0.8566079820993628	-0.2083972780576138	1.0911977543506204	101.75
220	-0.4746193015017744	1.5374000996523454	-0.8566079820993628	-0.2083972780576138	1.0911977543506204	102.21
221	-0.4746193015017744	1.5374000996523454	-0.8566079820993628	-0.12758159339281974	1.0911977543506204	102.67
222	-0.4746193015017744	1.5374000996523454	-0.8566079820993628	-0.12758159339281974	1.0911977543506204	103.14
223	-0.4746193015017744	1.5374000996523454	-0.8566079820993628	-0.12758159339281974	1.0911977543506204	103.6
224	-0.4746193015017744	1.5374000996523454	-0.8566079820993628	-0.12758159339281974	1.0911977543506204	104.07
225	-0.4746193015017744	1.5374000996523454	-0.8566079820993628	-0.06995073629579601	1.0911977543506204	104.53
226	-0.4746193015017744	1.5374000996523454	-0.8566079820993628	-0.06995073629579601	1.0911977543506204	105.0
227	-0.4746193015017744	1.5374000996523454	-0.8566079820993628	-0.06995073629579601	1.0911977543506204	105.46
228	-0.4746193015017744	1.5374000996523454	-0.8566079820993628	-0.06995073629579601	1.0911977543506204	105.93
229	-0.4746193015017744	1.5374000996523454	-0.8566079820993628	0.03537462322635393	1.0911977543506204	106.39
230	-0.4746193015017744	1.5374000996523454	-0.8566079820993628	0.03537462322635393	1.0911977543506204	106.86
231	-0.4746193015017744	1.5374000996523454	-0.8566079820993628	0.03537462322635393	1.0911977543506204	107.32
232	-0.4746193015017744	1.5374000996523454	-0.8566079820993628	0.03537462322635393	1.0911977543506204	107.78
233	-0.4746193015017744	1.5374000996523454	-0.8566079820993628	0.03537462322635393	1.0911977543506204	108.25
234	-0.4746193015017744	1.5374000996523454	-0.8566079820993628	0.06783338182123086	1.0911977543506204	108.72
235	-0.4746193015017744	1.5374000996523454	-0.8566079820993628	0.06783338182123086	1.0911977543506204	109.18
236	-0.4746193015017744	1.5374000996523454	-0.8566079820993628	0.06783338182123086	1.0911977543506204	109.64
237	-0.4746193015017744	1.5374000996523454	-0.8566079820993628	0.06783338182123086	1.0911977543506204	110.11
238	-0.4746193015017744	1.5374000996523454	-0.8566079820993628	0.12215212069428875	1.0911977543506204	110.57
239	-0.4746193015017744	1.5374000996523454	-0.8566079820993628	0.12215212069428875	1.0911977543506204	111.04
240	-0.4746193015017744	1.5374000996523454	-0.8566079820993628	0.12215212069428875	1.0911977543506204	111.5
241	-0.4746193015017744	1.5374000996523454	-0.8566079820993628	0.12215212069428875	1.0911977543506204	111.97
242	-0.4746193015017744	1.5374000996523454	-0.8566079820993628	0.22284051470288535	1.0911977543506204	112.43
243	-0.4746193015017744	1.5374000996523454	-0.8566079820993628	0.22284051470288535	1.0911977543506204	112.9
244	-0.4746193015017744	1.5374000996523454	-0.8566079820993628	0.22284051470288535	1.0911977543506204	113.36
245	-0.4746193015017744	1.5374000996523454	-0.8566079820993628	0.22284051470288535	1.0911977543506204	113.83
246	-0.4746193015017744	1.5374000996523454	-0.8566079820993628	0.22284051470288535	1.0911977543506204	114.29
247	-0.4746193015017744	1.5374000996523454	-0.8566079820993628	0.2983568102093315	1.0911977543506204	114.75
248	-0.4746193015017744	1.5374000996523454	-0.8566079820993628	0.2983568102093315	1.0911977543506204	115.22
249	-0.4746193015017744	1.5374000996523454	-0.8566079820993628	0.2983568102093315	1.0911977543506204	115.68
250	-0.4746193015017744	1.5374000996523454	-0.8566079820993628	0.2983568102093315	1.0911977543506204	116.15
251	-0.4746193015017744	1.5374000996523454	-0.8566079820993628	0.3679112929126386	1.0911977543506204	116.61
252	-0.4746193015017744	1.5374000996523454	-0.8566079820993628	0.3679112929126386	1.0911977543506204	117.08
253	-0.4746193015017744	1.5374000996523454	-0.8566079820993628	0.3679112929126386	1.0911977543506204	117.54
254	-0.4746193015017744	1.5374000996523454	-0.8566079820993628	0.3679112929126386	1.0911977543506204	118.0
255	-0.4746193015017744	1.5374000996523454	-0.8566079820993628	0.4407778938399116	1.0911977543506204	118.47
256	-0.4746193015017744	1.5374000996523454	-0.8566079820993628	0.4407778938399116	1.0911977543506204	118.93
257	-0.4746193015017744	1.5374000996523454	-0.8566079820993628	0.4407778938399116	1.0911977543506204	119.4
258	-0.4746193015017744	1.5374000996523454	-0.8566079820993628	0.4407778938399116	1.0911977543506204	119.87
259	-0.4746193015017744	1.5374000996523454	-0.8566079820993628	0.4818481598171024	1.0911977543506204	120.33
260	-0.4746193015017744	1.5374000996523454	-0.8566079820993628	0.4818481598171024	1.0911977543506204	120.79
261	-0.4746193015017744	1.5374000996523454	-0.8566079820993628	0.4818481598171024	1.0911977543506204	121.26
262	-0.4746193015017744	1.5374000996523454	-0.8566079820993628	0.4818481598171024	1.0911977543506204	121.72
263	-0.4746193015017744	1.5374000996523454	-0.8566079820993628	0.4818481598171024	1.0911977543506204	122.18
264	-0.4746193015017744	1.5374000996523454	-0.8566079820993628	0.5567020316787556	1.0911977543506204	122.65
265	-0.4746193015017744	1.5374000996523454	-0.8566079820993628	0.5567020316787556	1.0911977543506204	123.12
266	-0.4746193015017744	1.5374000996523454	-0.8566079820993628	0.5567020316787556	1.0911977543506204	123.58
267	-0.4746193015017744	1.5374000996523454	-0.8566079820993628	0.5567020316787556	1.0911977543506204	124.04
268	-0.4746193015017744	1.5374000996523454	-0.8566079820993628	0.6474540710154509	1.0911977543506204	124.51
269	-0.4746193015017744	1.5374000996523454	-0.8566079820993628	0.6474540710154509	1.0911977543506204	124.97
270	-0.4746193015017744	1.5374000996523454	-0.8566079820993628	0.6474540710154509	1.0911977543506204	125.44
271	-0.4746193015017744	1.5374000996523454	-0.8566079820993628	0.6474540710154509	1.0911977543506204	125.9
272	-0.4746193015017744	1.5374000996523454	-0.8566079820993628	0.6607025439113181	1.0911977543506204	126.37
273	-0.4746193015017744	1.5374000996523454	-0.8566079820993628	0.6607025439113181	1.0911977543506204	126.83
274	-0.4746193015017744	1.5374000996523454	-0.8566079820993628	0.6607025439113181	1.0911977543506204	127.3
275	-0.4746193015017744	1.5374000996523454	-0.8566079820993628	0.6607025439113181	1.0911977543506204	127.76
276	-0.4746193015017744	1.5374000996523454	-0.8566079820993628	0.6607025439113181	1.0911977543506204	128.23
277	-0.4746193015017744	1.5374000996523454	-0.8566079820993628	0.7408558049313194	1.0911977543506204	128.69
278	-0.4746193015017744	1.5374000996523454	-0.8566079820993628	0.7408558049313194	1.0911977543506204	129.16
279	-0.4746193015017744	1.5374000996523454	-0.8566079820993628	0.7408558049313194	1.0911977543506204	129.62
280	-0.4746193015017744	1.5374000996523454	-0.8566079820993628	0.7408558049313194	1.0911977543506204	130.08
281	-0.4746193015017744	1.5374000996523454	-0.8566079820993628	0.8024612038971055	1.0911977543506204	130.55
282	-0.4746193015017744	1.5374000996523454	-0.8566079820993628	0.8024612038971055	1.0911977543506204	131.02
283	-0.4746193015017744	1.5374000996523454	-0.8566079820993628	0.8024612038971055	1.0911977543506204	131.48
284	-0.4746193015017744	1.5374000996523454	-0.8566079820993628	0.8024612038971055	1.0911977543506204	131.94
285	-0.4746193015017744	1.5374000996523454	-0.8566079820993628	0.7892127310012365	1.0911977543506204	132.41
286	-0.4746193015017744	1.5374000996523454	-0.8566079820993628	0.7892127310012365	1.0911977543506204	132.87
287	-0.4746193015017744	1.5374000996523454	-0.8566079820993628	0.7892127310012365	1.0911977543506204	133.33
288	-0.4746193015017744	1.5374000996523454	-0.8566079820993628	0.7892127310012365	1.0911977543506204	133.8
289	-0.4746193015017744	1.5374000996523454	-0.8566079820993628	0.7892127310012365	1.0911977543506204	134.27
290	-0.4746193015017744	1.5374000996523454	-0.8566079820993628	0.8236587605304937	1.0911977543506204	134.73
291	-0.4746193015017744	1.5374000996523454	-0.8566079820993628	0.8236587605304937	1.0911977543506204	135.19
292	-0.4746193015017744	1.5374000996523454	-0.8566079820993628	0.8236587605304937	1.0911977543506204	135.66
293	-0.4746193015017744	1.5374000996523454	-0.8566079820993628	0.8236587605304937	1.0911977543506204	136.12
294	-0.4746193015017744	1.5374000996523454	-0.8566079820993628	0.8236587605304937	1.0911977543506204	136.59
295	-0.4746193015017744	1.5374000996523454	-0.8566079820993628	0.8236587605304937	1.0911977543506204	137.05
296	-0.4746193015017744	1.5374000996523454	-0.8566079820993628	0.8236587605304937	1.0911977543506204	137.52
297	-0.4746193015017744	1.5374000996523454	-0.8566079820993628	0.8236587605304937	1.0911977543506204	137.98
298	-0.4746193015017744	1.5374000996523454	-0.8566079820993628	0.8369072334263628	1.0911977543506204	138.45
299	-0.4746193015017744	1.5374000996523454	-0.8566079820993628	0.8369072334263628	1.0911977543506204	138.91
300	-0.4746193015017744	1.5374000996523454	-0.8566079820993628	0.8369072334263628	1.0911977543506204	139.38
301	-0.4746193015017744	1.5374000996523454	-0.8566079820993628	0.8369072334263628	1.0911977543506204	139.84
302	-0.4746193015017744	1.5374000996523454	-0.8566079820993628	0.8369072334263628	1.0911977543506204	140.3
303	-0.4746193015017744	1.5374000996523454	-0.8566079820993628	0.8236587605304937	1.0911977543506204	140.77
304	-0.4746193015017744	1.5374000996523454	-0.8566079820993628	0.8236587605304937	1.0911977543506204	141.24
305	-0.4746193015017744	1.5374000996523454	-0.8566079820993628	0.8236587605304937	1.0911977543506204	141.7
306	-0.4746193015017744	1.5374000996523454	-0.8566079820993628	0.8236587605304937	1.0911977543506204	142.16
307	-0.4746193015017744	1.5374000996523454	-0.8566079820993628	0.9097738343536356	1.0911977543506204	142.63
308	-0.4746193015017744	1.5374000996523454	-0.8566079820993628	0.9097738343536356	1.0911977543506204	143.09
309	-0.4746193015017744	1.5374000996523454	-0.8566079820993628	0.9097738343536356	1.0911977543506204	143.56
310	-0.4746193015017744	1.5374000996523454	-0.8566079820993628	0.9097738343536356	1.0911977543506204	144.02
311	-0.4746193015017744	1.5374000996523454	-0.8566079820993628	0.9508441003308264	1.0911977543506204	144.48
312	-0.4746193015017744	1.5374000996523454	-0.8566079820993628	0.9508441003308264	1.0911977543506204	144.95
313	-0.4746193015017744	1.5374000996523454	-0.8566079820993628	0.9508441003308264	1.0911977543506204	145.42
314	-0.4746193015017744	1.5374000996523454	-0.8566079820993628	0.9508441003308264	1.0911977543506204	145.88
315	-0.4746193015017744	1.5374000996523454	-0.8566079820993628	1.00648768649347	1.0911977543506204	146.34
316	-0.4746193015017744	1.5374000996523454	-0.8566079820993628	1.00648768649347	1.0911977543506204	146.81
317	-0.4746193015017744	1.5374000996523454	-0.8566079820993628	1.00648768649347	1.0911977543506204	147.27
318	-0.4746193015017744	1.5374000996523454	-0.8566079820993628	1.00648768649347	1.0911977543506204	147.74
319	-0.4746193015017744	1.5374000996523454	-0.8566079820993628	1.00648768649347	1.0911977543506204	148.2
320	-0.4746193015017744	1.5374000996523454	-0.8566079820993628	0.9992010264007436	1.0911977543506204	148.67
321	-0.4746193015017744	1.5374000996523454	-0.8566079820993628	0.9992010264007436	1.0911977543506204	149.13
322	-0.4746193015017744	1.5374000996523454	-0.8566079820993628	0.9992010264007436	1.0911977543506204	149.6
323	-0.4746193015017744	1.5374000996523454	-0.8566079820993628	0.9992010264007436	1.0911977543506204	150.06
324	-0.4746193015017744	1.5374000996523454	-0.8566079820993628	1.0700803563936363	1.0911977543506204	150.53
325	-0.4746193015017744	1.5374000996523454	-0.8566079820993628	1.0700803563936363	1.0911977543506204	150.99
326	-0.4746193015017744	1.5374000996523454	-0.8566079820993628	1.0700803563936363	1.0911977543506204	151.45
327	-0.4746193015017744	1.5374000996523454	-0.8566079820993628	1.0700803563936363	1.0911977543506204	151.92
328	-0.4746193015017744	1.5374000996523454	-0.8566079820993628	1.1323481790042154	1.0911977543506204	152.38
329	-0.4746193015017744	1.5374000996523454	-0.8566079820993628	1.1323481790042154	1.0911977543506204	152.85
330	-0.4746193015017744	1.5374000996523454	-0.8566079820993628	1.1323481790042154	1.0911977543506204	153.31
331	-0.4746193015017744	1.5374000996523454	-0.8566079820993628	1.1323481790042154	1.0911977543506204	153.78
332	-0.4746193015017744	1.5374000996523454	-0.8566079820993628	1.1323481790042154	1.0911977543506204	154.24
333	-0.4746193015017744	1.5374000996523454	-0.8566079820993628	1.1860044942324803	1.0911977543506204	154.71
334	-0.4746193015017744	1.5374000996523454	-0.8566079820993628	1.1860044942324803	1.0911977543506204	155.17
335	-0.4746193015017744	1.5374000996523454	-0.8566079820993628	1.1860044942324803	1.0911977543506204	155.63
336	-0.4746193015017744	1.5374000996523454	-0.8566079820993628	1.1860044942324803	1.0911977543506204	156.1
337	-0.4746193015017744	1.5374000996523454	-0.8566079820993628	1.2125014400242164	1.0911977543506204	156.57
338	-0.4746193015017744	1.5374000996523454	-0.8566079820993628	1.2125014400242164	1.0911977543506204	157.03
339	-0.4746193015017744	1.5374000996523454	-0.8566079820993628	1.2125014400242164	1.0911977543506204	157.49
340	-0.4746193015017744	1.5374000996523454	-0.8566079820993628	1.2125014400242164	1.0911977543506204	157.96
341	-0.4746193015017744	1.5374000996523454	-0.8566079820993628	1.233036573012812	1.0911977543506204	158.42
342	-0.4746193015017744	1.5374000996523454	-0.8566079820993628	1.233036573012812	1.0911977543506204	158.89
343	-0.4746193015017744	1.5374000996523454	-0.8566079820993628	1.233036573012812	1.0911977543506204	159.35
344	-0.4746193015017744	1.5374000996523454	-0.8566079820993628	1.233036573012812	1.0911977543506204	159.82
345	-0.289619873551386	-1.3189197250690523	-1.0290042470747138	1.233036573012812	0.33828557600699344	160.28
346	-0.289619873551386	-1.3189197250690523	-1.0290042470747138	1.2091893218002487	0.33828557600699344	160.74
347	-0.289619873551386	-1.3189197250690523	-1.0290042470747138	1.2091893218002487	0.33828557600699344	161.21
348	-0.289619873551386	-1.3189197250690523	-1.0290042470747138	1.2091893218002487	0.33828557600699344	161.67
349	-0.289619873551386	-1.3189197250690523	-1.0290042470747138	1.2091893218002487	0.33828557600699344	162.14
350	-0.289619873551386	-1.3189197250690523	-1.0290042470747138	1.2416480803951258	0.33828557600699344	162.6
351	-0.289619873551386	-1.3189197250690523	-1.0290042470747138	1.2416480803951258	0.33828557600699344	163.07
352	-0.289619873551386	-1.3189197250690523	-1.0290042470747138	1.2416480803951258	0.33828557600699344	163.53
353	-0.289619873551386	-1.3189197250690523	-1.0290042470747138	1.2416480803951258	0.33828557600699344	164.0
354	-0.289619873551386	-1.3189197250690523	-1.0290042470747138	1.2389983858159528	0.33828557600699344	164.46
355	-0.289619873551386	-1.3189197250690523	-1.0290042470747138	1.2389983858159528	0.33828557600699344	164.92
356	-0.289619873551386	-1.3189197250690523	-1.0290042470747138	1.2389983858159528	0.33828557600699344	165.39
357	-0.289619873551386	-1.3189197250690523	-1.0290042470747138	1.2389983858159528	0.33828557600699344	165.86
358	-0.289619873551386	-1.3189197250690523	-1.0290042470747138	1.2389983858159528	0.33828557600699344	166.32
359	-0.289619873551386	-1.3189197250690523	-1.0290042470747138	1.1442718046104967	0.33828557600699344	166.79
360	-0.289619873551386	-1.3189197250690523	-1.0290042470747138	1.1442718046104967	0.33828557600699344	167.25
361	-0.289619873551386	-1.3189197250690523	-1.0290042470747138	1.1442718046104967	0.33828557600699344	167.72
362	-0.289619873551386	-1.3189197250690523	-1.0290042470747138	1.1442718046104967	0.33828557600699344	168.18
363	-0.289619873551386	-1.3189197250690523	-1.0290042470747138	0.9475319821068588	0.33828557600699344	168.64
364	-0.289619873551386	-1.3189197250690523	-1.0290042470747138	0.9475319821068588	0.33828557600699344	169.11
365	-0.289619873551386	-1.3189197250690523	-1.0290042470747138	0.9475319821068588	0.33828557600699344	169.57
366	-0.289619873551386	-1.3189197250690523	-1.0290042470747138	0.9475319821068588	0.33828557600699344	170.04
367	-0.289619873551386	-1.3189197250690523	-1.0290042470747138	0.7276073320354522	0.33828557600699344	170.5
368	-0.289619873551386	-1.3189197250690523	-1.0290042470747138	0.7276073320354522	0.33828557600699344	170.97
369	-0.289619873551386	-1.3189197250690523	-1.0290042470747138	0.7276073320354522	0.33828557600699344	171.43
370	-0.289619873551386	-1.3189197250690523	-1.0290042470747138	0.7276073320354522	0.33828557600699344	171.9
371	-0.289619873551386	-1.3189197250690523	-1.0290042470747138	0.4639627214076801	0.33828557600699344	172.36
372	-0.289619873551386	-1.3189197250690523	-1.0290042470747138	0.4639627214076801	0.33828557600699344	172.82
373	-0.289619873551386	-1.3189197250690523	-1.0290042470747138	0.4639627214076801	0.33828557600699344	173.29
374	-0.289619873551386	-1.3189197250690523	-1.0290042470747138	0.4639627214076801	0.33828557600699344	173.75
375	-0.289619873551386	-1.3189197250690523	-1.0290042470747138	0.4639627214076801	0.33828557600699344	174.22
376	-0.289619873551386	-1.3189197250690523	-1.0290042470747138	0.2334392930195795	0.33828557600699344	174.68
377	-0.289619873551386	-1.3189197250690523	-1.0290042470747138	0.2334392930195795	0.33828557600699344	175.15
378	-0.289619873551386	-1.3189197250690523	-1.0290042470747138	0.2334392930195795	0.33828557600699344	175.61
379	-0.289619873551386	-1.3189197250690523	-1.0290042470747138	0.2334392930195795	0.33828557600699344	176.08
380	-0.289619873551386	-1.3189197250690523	-1.0290042470747138	-0.003708371816456572	0.33828557600699344	176.54
381	-0.289619873551386	-1.3189197250690523	-1.0290042470747138	-0.003708371816456572	0.33828557600699344	177.0
382	-0.289619873551386	-1.3189197250690523	-1.0290042470747138	-0.003708371816456572	0.33828557600699344	177.47
383	-0.289619873551386	-1.3189197250690523	-1.0290042470747138	-0.003708371816456572	0.33828557600699344	177.94
384	-0.289619873551386	-1.3189197250690523	-1.0290042470747138	-0.1693142830148052	0.33828557600699344	178.4
385	-0.289619873551386	-1.3189197250690523	-1.0290042470747138	-0.1693142830148052	0.33828557600699344	178.87
386	-0.289619873551386	-1.3189197250690523	-1.0290042470747138	-0.1693142830148052	0.33828557600699344	179.33
387	-0.289619873551386	-1.3189197250690523	-1.0290042470747138	-0.1693142830148052	0.33828557600699344	179.79
388	-0.289619873551386	-1.3189197250690523	-1.0290042470747138	-0.1693142830148052	0.33828557600699344	180.26
389	-0.289619873551386	-1.3189197250690523	-1.0290042470747138	-0.2839135735640617	0.33828557600699344	180.72
390	-0.289619873551386	-1.3189197250690523	-1.0290042470747138	-0.2839135735640617	0.33828557600699344	181.19
391	-0.289619873551386	-1.3189197250690523	-1.0290042470747138	-0.2839135735640617	0.33828557600699344	181.65
392	-0.289619873551386	-1.3189197250690523	-1.0290042470747138	-0.2839135735640617	0.33828557600699344	182.12
393	-0.289619873551386	-1.3189197250690523	-1.0290042470747138	-0.3256462631860453	0.33828557600699344	182.58
394	-0.289619873551386	-1.3189197250690523	-1.0290042470747138	-0.3256462631860453	0.33828557600699344	183.05
395	-0.289619873551386	-1.3189197250690523	-1.0290042470747138	-0.3256462631860453	0.33828557600699344	183.51
396	-0.289619873551386	-1.3189197250690523	-1.0290042470747138	-0.3256462631860453	0.33828557600699344	183.97
397	-0.289619873551386	-1.3189197250690523	-1.0290042470747138	-0.35214320897778145	0.33828557600699344	184.44
398	-0.289619873551386	-1.3189197250690523	-1.0290042470747138	-0.35214320897778145	0.33828557600699344	184.9
399	-0.289619873551386	-1.3189197250690523	-1.0290042470747138	-0.35214320897778145	0.33828557600699344	185.37
400	-0.289619873551386	-1.3189197250690523	-1.0290042470747138	-0.35214320897778145	0.33828557600699344	185.83
401	-0.289619873551386	-1.3189197250690523	-1.0290042470747138	-0.35214320897778145	0.33828557600699344	186.3
402	-0.289619873551386	-1.3189197250690523	-1.0290042470747138	-0.3216717213172848	0.33828557600699344	186.76
403	-0.289619873551386	-1.3189197250690523	-1.0290042470747138	-0.3216717213172848	0.33828557600699344	187.23
404	-0.289619873551386	-1.3189197250690523	-1.0290042470747138	-0.3216717213172848	0.33828557600699344	187.69
405	-0.289619873551386	-1.3189197250690523	-1.0290042470747138	-0.3216717213172848	0.33828557600699344	188.15
406	-0.289619873551386	-1.3189197250690523	-1.0290042470747138	-0.2613911696410861	0.33828557600699344	188.62
407	-0.289619873551386	-1.3189197250690523	-1.0290042470747138	-0.2613911696410861	0.33828557600699344	189.09
408	-0.289619873551386	-1.3189197250690523	-1.0290042470747138	-0.2613911696410861	0.33828557600699344	189.55
409	-0.289619873551386	-1.3189197250690523	-1.0290042470747138	-0.2613911696410861	0.33828557600699344	190.01
410	-0.289619873551386	-1.3189197250690523	-1.0290042470747138	-0.21965848001910254	0.33828557600699344	190.48
411	-0.289619873551386	-1.3189197250690523	-1.0290042470747138	-0.21965848001910254	0.33828557600699344	190.94
412	-0.289619873551386	-1.3189197250690523	-1.0290042470747138	-0.21965848001910254	0.33828557600699344	191.41
413	-0.289619873551386	-1.3189197250690523	-1.0290042470747138	-0.21965848001910254	0.33828557600699344	191.87
414	-0.289619873551386	-1.3189197250690523	-1.0290042470747138	-0.15275369189497032	0.33828557600699344	192.34
415	-0.289619873551386	-1.3189197250690523	-1.0290042470747138	-0.15275369189497032	0.33828557600699344	192.8
416	-0.289619873551386	-1.3189197250690523	-1.0290042470747138	-0.15275369189497032	0.33828557600699344	193.27
417	-0.289619873551386	-1.3189197250690523	-1.0290042470747138	-0.15275369189497032	0.33828557600699344	193.73
418	-0.289619873551386	-1.3189197250690523	-1.0290042470747138	-0.15275369189497032	0.33828557600699344	194.2
419	-0.289619873551386	-1.3189197250690523	-1.0290042470747138	-0.08651132741563088	0.33828557600699344	194.66
420	-0.289619873551386	-1.3189197250690523	-1.0290042470747138	-0.08651132741563088	0.33828557600699344	195.12
421	-0.289619873551386	-1.3189197250690523	-1.0290042470747138	-0.08651132741563088	0.33828557600699344	195.59
422	-0.289619873551386	-1.3189197250690523	-1.0290042470747138	-0.08651132741563088	0.33828557600699344	196.05
423	-0.289619873551386	-1.3189197250690523	-1.0290042470747138	0.024113421264867048	0.33828557600699344	196.52
424	-0.289619873551386	-1.3189197250690523	-1.0290042470747138	0.024113421264867048	0.33828557600699344	196.98
425	-0.289619873551386	-1.3189197250690523	-1.0290042470747138	0.024113421264867048	0.33828557600699344	197.45
426	-0.289619873551386	-1.3189197250690523	-1.0290042470747138	0.024113421264867048	0.33828557600699344	197.91
427	-0.289619873551386	-1.3189197250690523	-1.0290042470747138	0.06783338182123086	0.33828557600699344	198.38
428	-0.289619873551386	-1.3189197250690523	-1.0290042470747138	0.06783338182123086	0.33828557600699344	198.84
429	-0.289619873551386	-1.3189197250690523	-1.0290042470747138	0.06783338182123086	0.33828557600699344	199.3
430	-0.289619873551386	-1.3189197250690523	-1.0290042470747138	0.06783338182123086	0.33828557600699344	199.78
431	-0.289619873551386	-1.3189197250690523	-1.0290042470747138	0.06783338182123086	0.33828557600699344	200.24
432	-0.289619873551386	-1.3189197250690523	-1.0290042470747138	0.07578246555875189	0.33828557600699344	200.7
433	-0.289619873551386	-1.3189197250690523	-1.0290042470747138	0.07578246555875189	0.33828557600699344	201.16
434	-0.289619873551386	-1.3189197250690523	-1.0290042470747138	0.07578246555875189	0.33828557600699344	201.63
435	-0.289619873551386	-1.3189197250690523	-1.0290042470747138	0.07578246555875189	0.33828557600699344	202.09
436	-0.289619873551386	-1.3189197250690523	-1.0290042470747138	0.14268725368288412	0.33828557600699344	202.56
437	-0.289619873551386	-1.3189197250690523	-1.0290042470747138	0.14268725368288412	0.33828557600699344	203.02
438	-0.289619873551386	-1.3189197250690523	-1.0290042470747138	0.14268725368288412	0.33828557600699344	203.49
439	-0.289619873551386	-1.3189197250690523	-1.0290042470747138	0.14268725368288412	0.33828557600699344	203.95
440	-0.289619873551386	-1.3189197250690523	-1.0290042470747138	0.16587208125065256	0.33828557600699344	204.42
441	-0.289619873551386	-1.3189197250690523	-1.0290042470747138	0.16587208125065256	0.33828557600699344	204.88
442	-0.289619873551386	-1.3189197250690523	-1.0290042470747138	0.16587208125065256	0.33828557600699344	205.34
443	-0.289619873551386	-1.3189197250690523	-1.0290042470747138	0.16587208125065256	0.33828557600699344	205.81
444	-0.289619873551386	-1.3189197250690523	-1.0290042470747138	0.16587208125065256	0.33828557600699344	206.27
445	-0.289619873551386	-1.3189197250690523	-1.0290042470747138	0.2307895984404064	0.33828557600699344	206.74
446	-0.289619873551386	-1.3189197250690523	-1.0290042470747138	0.2307895984404064	0.33828557600699344	207.21
447	-0.289619873551386	-1.3189197250690523	-1.0290042470747138	0.2307895984404064	0.33828557600699344	207.67
448	-0.289619873551386	-1.3189197250690523	-1.0290042470747138	0.2307895984404064	0.33828557600699344	208.13
449	-0.289619873551386	-1.3189197250690523	-1.0290042470747138	0.2566241205873479	0.33828557600699344	208.6
450	-0.289619873551386	-1.3189197250690523	-1.0290042470747138	0.2566241205873479	0.33828557600699344	209.06
451	-0.289619873551386	-1.3189197250690523	-1.0290042470747138	0.2566241205873479	0.33828557600699344	209.53
452	-0.289619873551386	-1.3189197250690523	-1.0290042470747138	0.2566241205873479	0.33828557600699344	209.99
453	-0.289619873551386	-1.3189197250690523	-1.0290042470747138	0.3314779924490012	0.33828557600699344	210.45
454	-0.289619873551386	-1.3189197250690523	-1.0290042470747138	0.3314779924490012	0.33828557600699344	210.92
455	-0.289619873551386	-1.3189197250690523	-1.0290042470747138	0.3314779924490012	0.33828557600699344	211.39
456	-0.289619873551386	-1.3189197250690523	-1.0290042470747138	0.3314779924490012	0.33828557600699344	211.85
457	-0.289619873551386	-1.3189197250690523	-1.0290042470747138	0.3314779924490012	0.33828557600699344	212.31
458	-0.289619873551386	-1.3189197250690523	-1.0290042470747138	0.388446425901234	0.33828557600699344	212.78
459	-0.289619873551386	-1.3189197250690523	-1.0290042470747138	0.388446425901234	0.33828557600699344	213.24
460	-0.289619873551386	-1.3189197250690523	-1.0290042470747138	0.388446425901234	0.33828557600699344	213.71
461	-0.289619873551386	-1.3189197250690523	-1.0290042470747138	0.388446425901234	0.33828557600699344	214.17
462	-0.289619873551386	-1.3189197250690523	-1.0290042470747138	0.41428094804817545	0.33828557600699344	214.64
463	-0.289619873551386	-1.3189197250690523	-1.0290042470747138	0.41428094804817545	0.33828557600699344	215.1
464	-0.289619873551386	-1.3189197250690523	-1.0290042470747138	0.41428094804817545	0.33828557600699344	215.57
465	-0.289619873551386	-1.3189197250690523	-1.0290042470747138	0.41428094804817545	0.33828557600699344	216.03
466	-0.289619873551386	-1.3189197250690523	-1.0290042470747138	0.4480645539326399	0.33828557600699344	216.49
467	-0.289619873551386	-1.3189197250690523	-1.0290042470747138	0.4480645539326399	0.33828557600699344	216.96
468	-0.289619873551386	-1.3189197250690523	-1.0290042470747138	0.4480645539326399	0.33828557600699344	217.43
469	-0.289619873551386	-1.3189197250690523	-1.0290042470747138	0.4480645539326399	0.33828557600699344	217.88
470	-0.289619873551386	-1.3189197250690523	-1.0290042470747138	0.4897972435546234	0.33828557600699344	218.35
471	-0.289619873551386	-1.3189197250690523	-1.0290042470747138	0.4897972435546234	0.33828557600699344	218.82
472	-0.289619873551386	-1.3189197250690523	-1.0290042470747138	0.4897972435546234	0.33828557600699344	219.28
473	-0.289619873551386	-1.3189197250690523	-1.0290042470747138	0.4897972435546234	0.33828557600699344	219.75
474	-0.289619873551386	-1.3189197250690523	-1.0290042470747138	0.4897972435546234	0.33828557600699344	220.21
475	-0.289619873551386	-1.3189197250690523	-1.0290042470747138	0.5494153715860293	0.33828557600699344	220.67
476	-0.289619873551386	-1.3189197250690523	-1.0290042470747138	0.5494153715860293	0.33828557600699344	221.14
477	-0.289619873551386	-1.3189197250690523	-1.0290042470747138	0.5494153715860293	0.33828557600699344	221.61
478	-0.289619873551386	-1.3189197250690523	-1.0290042470747138	0.5494153715860293	0.33828557600699344	222.07
479	-0.289619873551386	-1.3189197250690523	-1.0290042470747138	0.5414662878485083	0.33828557600699344	222.53
480	-0.289619873551386	-1.3189197250690523	-1.0290042470747138	0.5414662878485083	0.33828557600699344	223.0
481	-0.289619873551386	-1.3189197250690523	-1.0290042470747138	0.5414662878485083	0.33828557600699344	223.46
482	-0.289619873551386	-1.3189197250690523	-1.0290042470747138	0.5414662878485083	0.33828557600699344	223.93
483	-0.289619873551386	-1.3189197250690523	-1.0290042470747138	0.5957850267215662	0.33828557600699344	224.39
484	-0.289619873551386	-1.3189197250690523	-1.0290042470747138	0.5957850267215662	0.33828557600699344	224.86
485	-0.289619873551386	-1.3189197250690523	-1.0290042470747138	0.5957850267215662	0.33828557600699344	225.32
486	-0.289619873551386	-1.3189197250690523	-1.0290042470747138	0.5957850267215662	0.33828557600699344	225.79
487	-0.289619873551386	-1.3189197250690523	-1.0290042470747138	0.5957850267215662	0.33828557600699344	226.25
488	-0.289619873551386	-1.3189197250690523	-1.0290042470747138	0.5878359429840451	0.33828557600699344	226.71
489	-0.289619873551386	-1.3189197250690523	-1.0290042470747138	0.5878359429840451	0.33828557600699344	227.18
490	-0.289619873551386	-1.3189197250690523	-1.0290042470747138	0.5878359429840451	0.33828557600699344	227.64
491	-0.289619873551386	-1.3189197250690523	-1.0290042470747138	0.5878359429840451	0.33828557600699344	228.11
492	-0.289619873551386	-1.3189197250690523	-1.0290042470747138	0.5620014208371036	0.33828557600699344	228.57
493	-0.289619873551386	-1.3189197250690523	-1.0290042470747138	0.5620014208371036	0.33828557600699344	229.04
494	-0.289619873551386	-1.3189197250690523	-1.0290042470747138	0.5620014208371036	0.33828557600699344	229.5
495	0.598377380610478	0.8472825581089204	-0.8566079820993628	0.5514026425204096	1.1539404358792558	230.43
496	0.598377380610478	0.8472825581089204	-0.8566079820993628	0.5514026425204096	1.1539404358792558	230.9
497	0.598377380610478	0.8472825581089204	-0.8566079820993628	0.5514026425204096	1.1539404358792558	231.36
498	0.598377380610478	0.8472825581089204	-0.8566079820993628	0.5514026425204096	1.1539404358792558	231.82
499	0.598377380610478	0.8472825581089204	-0.8566079820993628	0.5514026425204096	1.1539404358792558	232.29
500	0.598377380610478	0.8472825581089204	-0.8566079820993628	0.5414662878485083	1.1539404358792558	232.76
501	0.598377380610478	0.8472825581089204	-0.8566079820993628	0.5414662878485083	1.1539404358792558	233.22
502	0.598377380610478	0.8472825581089204	-0.8566079820993628	0.5414662878485083	1.1539404358792558	233.68
503	0.598377380610478	0.8472825581089204	-0.8566079820993628	0.5414662878485083	1.1539404358792558	234.15
504	0.598377380610478	0.8472825581089204	-0.8566079820993628	0.5494153715860293	1.1539404358792558	234.61
505	0.598377380610478	0.8472825581089204	-0.8566079820993628	0.5494153715860293	1.1539404358792558	235.08
506	0.598377380610478	0.8472825581089204	-0.8566079820993628	0.5494153715860293	1.1539404358792558	235.54
507	0.598377380610478	0.8472825581089204	-0.8566079820993628	0.5494153715860293	1.1539404358792558	236.0
508	0.598377380610478	0.8472825581089204	-0.8566079820993628	0.5646511154162767	1.1539404358792558	236.47
509	0.598377380610478	0.8472825581089204	-0.8566079820993628	0.5646511154162767	1.1539404358792558	236.94
510	0.598377380610478	0.8472825581089204	-0.8566079820993628	0.5646511154162767	1.1539404358792558	237.4
511	0.598377380610478	0.8472825581089204	-0.8566079820993628	0.5646511154162767	1.1539404358792558	237.86
512	0.598377380610478	0.8472825581089204	-0.8566079820993628	0.5646511154162767	1.1539404358792558	238.33
513	0.598377380610478	0.8472825581089204	-0.8566079820993628	0.5494153715860293	1.1539404358792558	238.79
514	0.598377380610478	0.8472825581089204	-0.8566079820993628	0.5494153715860293	1.1539404358792558	239.26
515	0.598377380610478	0.8472825581089204	-0.8566079820993628	0.5494153715860293	1.1539404358792558	239.72
516	0.598377380610478	0.8472825581089204	-0.8566079820993628	0.5494153715860293	1.1539404358792558	240.19
517	0.598377380610478	0.8472825581089204	-0.8566079820993628	0.5931353321423931	1.1539404358792558	240.65
518	0.598377380610478	0.8472825581089204	-0.8566079820993628	0.5931353321423931	1.1539404358792558	241.12
519	0.598377380610478	0.8472825581089204	-0.8566079820993628	0.5931353321423931	1.1539404358792558	241.58
520	0.598377380610478	0.8472825581089204	-0.8566079820993628	0.5931353321423931	1.1539404358792558	242.05
521	0.598377380610478	0.8472825581089204	-0.8566079820993628	0.6083710759726405	1.1539404358792558	242.51
522	0.598377380610478	0.8472825581089204	-0.8566079820993628	0.6083710759726405	1.1539404358792558	242.97
523	0.598377380610478	0.8472825581089204	-0.8566079820993628	0.6083710759726405	1.1539404358792558	243.44
524	0.598377380610478	0.8472825581089204	-0.8566079820993628	0.6083710759726405	1.1539404358792558	243.91
525	0.598377380610478	0.8472825581089204	-0.8566079820993628	0.6865370660582615	1.1539404358792558	244.37
526	0.598377380610478	0.8472825581089204	-0.8566079820993628	0.6865370660582615	1.1539404358792558	244.83
527	0.598377380610478	0.8472825581089204	-0.8566079820993628	0.6865370660582615	1.1539404358792558	245.3
528	0.598377380610478	0.8472825581089204	-0.8566079820993628	0.6865370660582615	1.1539404358792558	245.76
529	0.598377380610478	0.8472825581089204	-0.8566079820993628	0.6865370660582615	1.1539404358792558	246.23
530	0.598377380610478	0.8472825581089204	-0.8566079820993628	0.6554031547529721	1.1539404358792558	246.69
531	0.598377380610478	0.8472825581089204	-0.8566079820993628	0.6554031547529721	1.1539404358792558	247.15
532	0.598377380610478	0.8472825581089204	-0.8566079820993628	0.6554031547529721	1.1539404358792558	247.62
533	0.598377380610478	0.8472825581089204	-0.8566079820993628	0.6554031547529721	1.1539404358792558	248.09
534	0.598377380610478	0.8472825581089204	-0.8566079820993628	0.7719897162366088	1.1539404358792558	248.55
535	0.598377380610478	0.8472825581089204	-0.8566079820993628	0.7719897162366088	1.1539404358792558	249.01
536	0.598377380610478	0.8472825581089204	-0.8566079820993628	0.7719897162366088	1.1539404358792558	249.48
537	0.598377380610478	0.8472825581089204	-0.8566079820993628	0.7719897162366088	1.1539404358792558	249.94
538	0.598377380610478	0.8472825581089204	-0.8566079820993628	0.7819260709085102	1.1539404358792558	250.41
539	0.598377380610478	0.8472825581089204	-0.8566079820993628	0.7819260709085102	1.1539404358792558	250.87
540	0.598377380610478	0.8472825581089204	-0.8566079820993628	0.7819260709085102	1.1539404358792558	251.34
541	0.598377380610478	0.8472825581089204	-0.8566079820993628	0.7819260709085102	1.1539404358792558	251.8
542	0.598377380610478	0.8472825581089204	-0.8566079820993628	0.7819260709085102	1.1539404358792558	252.27
543	0.598377380610478	0.8472825581089204	-0.8566079820993628	0.8786399230483463	1.1539404358792558	252.73
544	0.598377380610478	0.8472825581089204	-0.8566079820993628	0.8786399230483463	1.1539404358792558	253.19
545	0.598377380610478	0.8472825581089204	-0.8566079820993628	0.8786399230483463	1.1539404358792558	253.66
546	0.598377380610478	0.8472825581089204	-0.8566079820993628	0.8786399230483463	1.1539404358792558	254.12
547	0.598377380610478	0.8472825581089204	-0.8566079820993628	0.8369072334263628	1.1539404358792558	254.59
548	0.598377380610478	0.8472825581089204	-0.8566079820993628	0.8369072334263628	1.1539404358792558	255.06
549	0.598377380610478	0.8472825581089204	-0.8566079820993628	0.8369072334263628	1.1539404358792558	255.52
550	0.598377380610478	0.8472825581089204	-0.8566079820993628	0.8369072334263628	1.1539404358792558	255.98
551	0.598377380610478	0.8472825581089204	-0.8566079820993628	0.8720156866004108	1.1539404358792558	256.45
552	0.598377380610478	0.8472825581089204	-0.8566079820993628	0.8720156866004108	1.1539404358792558	256.91
553	0.598377380610478	0.8472825581089204	-0.8566079820993628	0.8720156866004108	1.1539404358792558	257.38
554	0.598377380610478	0.8472825581089204	-0.8566079820993628	0.8720156866004108	1.1539404358792558	257.84
555	0.598377380610478	0.8472825581089204	-0.8566079820993628	0.8720156866004108	1.1539404358792558	258.31
556	0.598377380610478	0.8472825581089204	-0.8566079820993628	0.8236587605304937	1.1539404358792558	258.77
557	0.598377380610478	0.8472825581089204	-0.8566079820993628	0.8236587605304937	1.1539404358792558	259.24
558	0.598377380610478	0.8472825581089204	-0.8566079820993628	0.8236587605304937	1.1539404358792558	259.7
559	0.598377380610478	0.8472825581089204	-0.8566079820993628	0.8236587605304937	1.1539404358792558	260.16
560	0.598377380610478	0.8472825581089204	-0.8566079820993628	0.9064617161296679	1.1539404358792558	260.63
561	0.598377380610478	0.8472825581089204	-0.8566079820993628	0.9064617161296679	1.1539404358792558	261.09
562	0.598377380610478	0.8472825581089204	-0.8566079820993628	0.9064617161296679	1.1539404358792558	261.56
563	0.598377380610478	0.8472825581089204	-0.8566079820993628	0.9064617161296679	1.1539404358792558	262.02
564	0.598377380610478	0.8472825581089204	-0.8566079820993628	0.8991750560369416	1.1539404358792558	262.49
565	0.598377380610478	0.8472825581089204	-0.8566079820993628	0.8991750560369416	1.1539404358792558	262.95
566	0.598377380610478	0.8472825581089204	-0.8566079820993628	0.8991750560369416	1.1539404358792558	263.42
567	0.598377380610478	0.8472825581089204	-0.8566079820993628	0.8991750560369416	1.1539404358792558	263.88
568	0.598377380610478	0.8472825581089204	-0.8566079820993628	0.8991750560369416	1.1539404358792558	264.34
569	0.598377380610478	0.8472825581089204	-0.8566079820993628	0.9720416569642146	1.1539404358792558	264.81
570	0.598377380610478	0.8472825581089204	-0.8566079820993628	0.9720416569642146	1.1539404358792558	265.27
571	0.598377380610478	0.8472825581089204	-0.8566079820993628	0.9720416569642146	1.1539404358792558	265.74
572	0.598377380610478	0.8472825581089204	-0.8566079820993628	0.9720416569642146	1.1539404358792558	266.2
573	0.598377380610478	0.8472825581089204	-0.8566079820993628	1.0203985830341318	1.1539404358792558	266.67
574	0.598377380610478	0.8472825581089204	-0.8566079820993628	1.0203985830341318	1.1539404358792558	267.13
575	0.598377380610478	0.8472825581089204	-0.8566079820993628	1.0203985830341318	1.1539404358792558	267.6
576	0.598377380610478	0.8472825581089204	-0.8566079820993628	1.0203985830341318	1.1539404358792558	268.06
577	0.598377380610478	0.8472825581089204	-0.8566079820993628	1.0270228194820654	1.1539404358792558	268.53
578	0.598377380610478	0.8472825581089204	-0.8566079820993628	1.0270228194820654	1.1539404358792558	268.99
579	0.598377380610478	0.8472825581089204	-0.8566079820993628	1.0270228194820654	1.1539404358792558	269.46
580	0.598377380610478	0.8472825581089204	-0.8566079820993628	1.0270228194820654	1.1539404358792558	269.92
581	0.598377380610478	0.8472825581089204	-0.8566079820993628	1.0853161002238856	1.1539404358792558	270.38
582	0.598377380610478	0.8472825581089204	-0.8566079820993628	1.0853161002238856	1.1539404358792558	270.85
583	0.598377380610478	0.8472825581089204	-0.8566079820993628	1.0853161002238856	1.1539404358792558	271.31
584	0.598377380610478	0.8472825581089204	-0.8566079820993628	1.0853161002238856	1.1539404358792558	271.77
585	0.598377380610478	0.8472825581089204	-0.8566079820993628	1.0853161002238856	1.1539404358792558	272.24
586	0.598377380610478	0.8472825581089204	-0.8566079820993628	1.0939276076061994	1.1539404358792558	272.7
587	0.598377380610478	0.8472825581089204	-0.8566079820993628	1.0939276076061994	1.1539404358792558	273.17
588	0.598377380610478	0.8472825581089204	-0.8566079820993628	1.0939276076061994	1.1539404358792558	273.64
589	0.598377380610478	0.8472825581089204	-0.8566079820993628	1.0939276076061994	1.1539404358792558	274.1
590	0.598377380610478	0.8472825581089204	-0.8566079820993628	1.1826923760085146	1.1539404358792558	274.57
591	0.598377380610478	0.8472825581089204	-0.8566079820993628	1.1826923760085146	1.1539404358792558	275.03
592	0.598377380610478	0.8472825581089204	-0.8566079820993628	1.1826923760085146	1.1539404358792558	275.5
593	0.598377380610478	0.8472825581089204	-0.8566079820993628	1.1826923760085146	1.1539404358792558	275.96
594	0.598377380610478	0.8472825581089204	-0.8566079820993628	1.1356602972281828	1.1539404358792558	276.42
595	0.598377380610478	0.8472825581089204	-0.8566079820993628	1.1356602972281828	1.1539404358792558	276.89
596	0.598377380610478	0.8472825581089204	-0.8566079820993628	1.1356602972281828	1.1539404358792558	277.35
597	0.598377380610478	0.8472825581089204	-0.8566079820993628	1.1356602972281828	1.1539404358792558	277.82
598	0.598377380610478	0.8472825581089204	-0.8566079820993628	1.1356602972281828	1.1539404358792558	278.28
599	0.598377380610478	0.8472825581089204	-0.8566079820993628	1.2184632528273571	1.1539404358792558	278.75
600	0.598377380610478	0.8472825581089204	-0.8566079820993628	1.2184632528273571	1.1539404358792558	279.21
601	0.598377380610478	0.8472825581089204	-0.8566079820993628	1.2184632528273571	1.1539404358792558	279.67
602	0.598377380610478	0.8472825581089204	-0.8566079820993628	1.2184632528273571	1.1539404358792558	280.14
603	0.598377380610478	0.8472825581089204	-0.8566079820993628	1.2125014400242164	1.1539404358792558	280.6
604	0.598377380610478	0.8472825581089204	-0.8566079820993628	1.2125014400242164	1.1539404358792558	281.07
605	0.598377380610478	0.8472825581089204	-0.8566079820993628	1.2125014400242164	1.1539404358792558	281.53
606	0.598377380610478	0.8472825581089204	-0.8566079820993628	1.2125014400242164	1.1539404358792558	282.0
607	0.598377380610478	0.8472825581089204	-0.8566079820993628	1.2151511346033896	1.1539404358792558	282.46
608	0.598377380610478	0.8472825581089204	-0.8566079820993628	1.2151511346033896	1.1539404358792558	282.93
609	0.598377380610478	0.8472825581089204	-0.8566079820993628	1.2151511346033896	1.1539404358792558	283.39
610	0.598377380610478	0.8472825581089204	-0.8566079820993628	1.2151511346033896	1.1539404358792558	283.86
611	0.598377380610478	0.8472825581089204	-0.8566079820993628	1.2151511346033896	1.1539404358792558	284.32
612	0.598377380610478	0.8472825581089204	-0.8566079820993628	1.256883824225373	1.1539404358792558	284.78
613	0.598377380610478	0.8472825581089204	-0.8566079820993628	1.256883824225373	1.1539404358792558	285.25
614	0.598377380610478	0.8472825581089204	-0.8566079820993628	1.256883824225373	1.1539404358792558	285.72
615	0.598377380610478	0.8472825581089204	-0.8566079820993628	1.256883824225373	1.1539404358792558	286.18
616	0.598377380610478	0.8472825581089204	-0.8566079820993628	1.2860304645962823	1.1539404358792558	286.64
617	0.598377380610478	0.8472825581089204	-0.8566079820993628	1.2860304645962823	1.1539404358792558	287.11
618	0.598377380610478	0.8472825581089204	-0.8566079820993628	1.2860304645962823	1.1539404358792558	287.58
619	0.598377380610478	0.8472825581089204	-0.8566079820993628	1.2860304645962823	1.1539404358792558	288.04
620	0.598377380610478	0.8472825581089204	-0.8566079820993628	1.2356862675919849	1.1539404358792558	288.5
621	0.598377380610478	0.8472825581089204	-0.8566079820993628	1.2356862675919849	1.1539404358792558	288.97
622	0.598377380610478	0.8472825581089204	-0.8566079820993628	1.2356862675919849	1.1539404358792558	289.43
623	0.598377380610478	0.8472825581089204	-0.8566079820993628	1.2356862675919849	1.1539404358792558	289.9
624	0.598377380610478	0.8472825581089204	-0.8566079820993628	1.2356862675919849	1.1539404358792558	290.36
625	0.598377380610478	0.8472825581089204	-0.8566079820993628	1.265495331607689	1.1539404358792558	290.82
626	0.598377380610478	0.8472825581089204	-0.8566079820993628	1.265495331607689	1.1539404358792558	291.29
627	0.598377380610478	0.8472825581089204	-0.8566079820993628	1.265495331607689	1.1539404358792558	291.76
628	0.598377380610478	0.8472825581089204	-0.8566079820993628	1.265495331607689	1.1539404358792558	292.22
629	0.598377380610478	0.8472825581089204	-0.8566079820993628	1.3184892231911594	1.1539404358792558	292.68
630	0.598377380610478	0.8472825581089204	-0.8566079820993628	1.3184892231911594	1.1539404358792558	293.15
631	0.598377380610478	0.8472825581089204	-0.8566079820993628	1.3184892231911594	1.1539404358792558	293.61
632	0.598377380610478	0.8472825581089204	-0.8566079820993628	1.3184892231911594	1.1539404358792558	294.08
633	0.598377380610478	0.8472825581089204	-0.8566079820993628	1.3304128487974407	1.1539404358792558	294.54
634	0.598377380610478	0.8472825581089204	-0.8566079820993628	1.3304128487974407	1.1539404358792558	295.01
635	0.598377380610478	0.8472825581089204	-0.8566079820993628	1.3304128487974407	1.1539404358792558	295.47
636	0.598377380610478	0.8472825581089204	-0.8566079820993628	1.3304128487974407	1.1539404358792558	295.94
637	0.598377380610478	0.8472825581089204	-0.8566079820993628	1.3781073512225652	1.1539404358792558	296.4
638	0.598377380610478	0.8472825581089204	-0.8566079820993628	1.3781073512225652	1.1539404358792558	296.86
639	0.598377380610478	0.8472825581089204	-0.8566079820993628	1.3781073512225652	1.1539404358792558	297.33
640	0.598377380610478	0.8472825581089204	-0.8566079820993628	1.3781073512225652	1.1539404358792558	297.79
641	0.598377380610478	0.8472825581089204	-0.8566079820993628	1.3781073512225652	1.1539404358792558	298.25
642	0.598377380610478	0.8472825581089204	-0.8566079820993628	1.3482982872068632	1.1539404358792558	298.73
643	0.598377380610478	0.8472825581089204	-0.8566079820993628	1.3482982872068632	1.1539404358792558	299.19
644	0.598377380610478	0.8472825581089204	-0.8566079820993628	1.3482982872068632	1.1539404358792558	299.65
645	0.598377380610478	0.8472825581089204	-0.8566079820993628	1.3482982872068632	1.1539404358792558	300.12
646	1.0978758360765264	1.3073609191378703	-1.4599949095130909	1.3628716073923175	2.6597647925665098	300.58
647	1.0978758360765264	1.3073609191378703	-1.4599949095130909	1.3628716073923175	2.6597647925665098	301.05
648	1.0978758360765264	1.3073609191378703	-1.4599949095130909	1.3628716073923175	2.6597647925665098	301.51
649	1.0978758360765264	1.3073609191378703	-1.4599949095130909	1.3628716073923175	2.6597647925665098	301.97
650	1.0978758360765264	1.3073609191378703	-1.4599949095130909	1.3926806714080198	2.6597647925665098	302.44
651	1.0978758360765264	1.3073609191378703	-1.4599949095130909	1.3926806714080198	2.6597647925665098	302.91
652	1.0978758360765264	1.3073609191378703	-1.4599949095130909	1.3926806714080198	2.6597647925665098	303.37
653	1.0978758360765264	1.3073609191378703	-1.4599949095130909	1.3926806714080198	2.6597647925665098	303.83
654	1.0978758360765264	1.3073609191378703	-1.4599949095130909	1.3926806714080198	2.6597647925665098	304.3
655	1.0978758360765264	1.3073609191378703	-1.4599949095130909	1.4423624447675245	2.6597647925665098	304.76
656	1.0978758360765264	1.3073609191378703	-1.4599949095130909	1.4423624447675245	2.6597647925665098	305.23
657	1.0978758360765264	1.3073609191378703	-1.4599949095130909	1.4423624447675245	2.6597647925665098	305.69
658	1.0978758360765264	1.3073609191378703	-1.4599949095130909	1.4423624447675245	2.6597647925665098	306.16
659	1.0978758360765264	1.3073609191378703	-1.4599949095130909	1.3926806714080198	2.6597647925665098	306.63
660	1.0978758360765264	1.3073609191378703	-1.4599949095130909	1.3926806714080198	2.6597647925665098	307.08
661	1.0978758360765264	1.3073609191378703	-1.4599949095130909	1.3926806714080198	2.6597647925665098	307.55
662	1.0978758360765264	1.3073609191378703	-1.4599949095130909	1.3926806714080198	2.6597647925665098	308.02
663	1.0978758360765264	1.3073609191378703	-1.4599949095130909	1.4092412625278543	2.6597647925665098	308.48
664	1.0978758360765264	1.3073609191378703	-1.4599949095130909	1.4092412625278543	2.6597647925665098	308.94
665	1.0978758360765264	1.3073609191378703	-1.4599949095130909	1.4092412625278543	2.6597647925665098	309.41
666	1.0978758360765264	1.3073609191378703	-1.4599949095130909	1.4092412625278543	2.6597647925665098	309.87
667	1.0978758360765264	1.3073609191378703	-1.4599949095130909	1.4092412625278543	2.6597647925665098	310.34
668	1.0978758360765264	1.3073609191378703	-1.4599949095130909	1.4794581688759545	2.6597647925665098	310.8
669	1.0978758360765264	1.3073609191378703	-1.4599949095130909	1.4794581688759545	2.6597647925665098	311.26
670	1.0978758360765264	1.3073609191378703	-1.4599949095130909	1.4794581688759545	2.6597647925665098	311.73
671	1.0978758360765264	1.3073609191378703	-1.4599949095130909	1.4794581688759545	2.6597647925665098	312.2
672	1.0978758360765264	1.3073609191378703	-1.4599949095130909	1.4423624447675245	2.6597647925665098	312.66
673	1.0978758360765264	1.3073609191378703	-1.4599949095130909	1.4423624447675245	2.6597647925665098	313.13
674	1.0978758360765264	1.3073609191378703	-1.4599949095130909	1.4423624447675245	2.6597647925665098	313.59
675	1.0978758360765264	1.3073609191378703	-1.4599949095130909	1.4423624447675245	2.6597647925665098	314.06
676	1.0978758360765264	1.3073609191378703	-1.4599949095130909	1.467534543269673	2.6597647925665098	314.52
677	1.0978758360765264	1.3073609191378703	-1.4599949095130909	1.467534543269673	2.6597647925665098	314.98
678	1.0978758360765264	1.3073609191378703	-1.4599949095130909	1.467534543269673	2.6597647925665098	315.45
679	1.0978758360765264	1.3073609191378703	-1.4599949095130909	1.467534543269673	2.6597647925665098	315.91
680	1.0978758360765264	1.3073609191378703	-1.4599949095130909	1.467534543269673	2.6597647925665098	316.38
681	1.0978758360765264	1.3073609191378703	-1.4599949095130909	1.4880696762582684	2.6597647925665098	316.84
682	1.0978758360765264	1.3073609191378703	-1.4599949095130909	1.4880696762582684	2.6597647925665098	317.31
683	1.0978758360765264	1.3073609191378703	-1.4599949095130909	1.4880696762582684	2.6597647925665098	317.77
684	1.0978758360765264	1.3073609191378703	-1.4599949095130909	1.4880696762582684	2.6597647925665098	318.24
685	1.0978758360765264	1.3073609191378703	-1.4599949095130909	1.5172163166291777	2.6597647925665098	318.7
686	1.0978758360765264	1.3073609191378703	-1.4599949095130909	1.5172163166291777	2.6597647925665098	319.16
687	1.0978758360765264	1.3073609191378703	-1.4599949095130909	1.5172163166291777	2.6597647925665098	319.63
688	1.0978758360765264	1.3073609191378703	-1.4599949095130909	1.5172163166291777	2.6597647925665098	320.09
689	1.0978758360765264	1.3073609191378703	-1.4599949095130909	1.5337769077490124	2.6597647925665098	320.56
690	1.0978758360765264	1.3073609191378703	-1.4599949095130909	1.5337769077490124	2.6597647925665098	321.02
691	1.0978758360765264	1.3073609191378703	-1.4599949095130909	1.5337769077490124	2.6597647925665098	321.49
692	1.0978758360765264	1.3073609191378703	-1.4599949095130909	1.5337769077490124	2.6597647925665098	321.95
693	1.0978758360765264	1.3073609191378703	-1.4599949095130909	1.5748471737262033	2.6597647925665098	322.42
694	1.0978758360765264	1.3073609191378703	-1.4599949095130909	1.5748471737262033	2.6597647925665098	322.88
695	1.0978758360765264	1.3073609191378703	-1.4599949095130909	1.5748471737262033	2.6597647925665098	323.34
696	1.0978758360765264	1.3073609191378703	-1.4599949095130909	1.5748471737262033	2.6597647925665098	323.81
697	1.0978758360765264	1.3073609191378703	-1.4599949095130909	1.5748471737262033	2.6597647925665098	324.28
698	1.0978758360765264	1.3073609191378703	-1.4599949095130909	1.5748471737262033	2.6597647925665098	324.74
699	1.0978758360765264	1.3073609191378703	-1.4599949095130909	1.5748471737262033	2.6597647925665098	325.21
700	1.0978758360765264	1.3073609191378703	-1.4599949095130909	1.5748471737262033	2.6597647925665098	325.67
701	1.0978758360765264	1.3073609191378703	-1.4599949095130909	1.5748471737262033	2.6597647925665098	326.13
702	1.0978758360765264	1.3073609191378703	-1.4599949095130909	1.6536755874566171	2.6597647925665098	326.6
703	1.0978758360765264	1.3073609191378703	-1.4599949095130909	1.6536755874566171	2.6597647925665098	327.06
704	1.0978758360765264	1.3073609191378703	-1.4599949095130909	1.6536755874566171	2.6597647925665098	327.52
705	1.0978758360765264	1.3073609191378703	-1.4599949095130909	1.6536755874566171	2.6597647925665098	327.99
706	1.0978758360765264	1.3073609191378703	-1.4599949095130909	1.6119428978346335	2.6597647925665098	328.46
707	1.0978758360765264	1.3073609191378703	-1.4599949095130909	1.6119428978346335	2.6597647925665098	328.92
708	1.0978758360765264	1.3073609191378703	-1.4599949095130909	1.6119428978346335	2.6597647925665098	329.38
709	1.0978758360765264	1.3073609191378703	-1.4599949095130909	1.6119428978346335	2.6597647925665098	329.85
710	1.0978758360765264	1.3073609191378703	-1.4599949095130909	1.6119428978346335	2.6597647925665098	330.31
711	1.0978758360765264	1.3073609191378703	-1.4599949095130909	1.6536755874566171	2.6597647925665098	330.78
712	1.0978758360765264	1.3073609191378703	-1.4599949095130909	1.6536755874566171	2.6597647925665098	331.24
713	1.0978758360765264	1.3073609191378703	-1.4599949095130909	1.6536755874566171	2.6597647925665098	331.71
714	1.0978758360765264	1.3073609191378703	-1.4599949095130909	1.6536755874566171	2.6597647925665098	332.17
715	1.0978758360765264	1.3073609191378703	-1.4599949095130909	1.6742107204452124	2.6597647925665098	332.64
716	1.0978758360765264	1.3073609191378703	-1.4599949095130909	1.6742107204452124	2.6597647925665098	333.11
717	1.0978758360765264	1.3073609191378703	-1.4599949095130909	1.6742107204452124	2.6597647925665098	333.57
718	1.0978758360765264	1.3073609191378703	-1.4599949095130909	1.6742107204452124	2.6597647925665098	334.03
719	1.0978758360765264	1.3073609191378703	-1.4599949095130909	1.7159434100671962	2.6597647925665098	334.49
720	1.0978758360765264	1.3073609191378703	-1.4599949095130909	1.7159434100671962	2.6597647925665098	334.96
721	1.0978758360765264	1.3073609191378703	-1.4599949095130909	1.7159434100671962	2.6597647925665098	335.43
722	1.0978758360765264	1.3073609191378703	-1.4599949095130909	1.7159434100671962	2.6597647925665098	335.89
723	1.0978758360765264	1.3073609191378703	-1.4599949095130909	1.7159434100671962	2.6597647925665098	336.36
724	1.0978758360765264	1.3073609191378703	-1.4599949095130909	1.7530391341756262	2.6597647925665098	336.82
725	1.0978758360765264	1.3073609191378703	-1.4599949095130909	1.7530391341756262	2.6597647925665098	337.28
726	1.0978758360765264	1.3073609191378703	-1.4599949095130909	1.7530391341756262	2.6597647925665098	337.75
727	1.0978758360765264	1.3073609191378703	-1.4599949095130909	1.7530391341756262	2.6597647925665098	338.21
728	1.0978758360765264	1.3073609191378703	-1.4599949095130909	1.7278670356734775	2.6597647925665098	338.68
729	1.0978758360765264	1.3073609191378703	-1.4599949095130909	1.7278670356734775	2.6597647925665098	339.14
730	1.0978758360765264	1.3073609191378703	-1.4599949095130909	1.7278670356734775	2.6597647925665098	339.61
731	1.0978758360765264	1.3073609191378703	-1.4599949095130909	1.7278670356734775	2.6597647925665098	340.07
732	1.0978758360765264	1.3073609191378703	-1.4599949095130909	1.7570136760443866	2.6597647925665098	340.53
733	1.0978758360765264	1.3073609191378703	-1.4599949095130909	1.7570136760443866	2.6597647925665098	341.0
734	1.0978758360765264	1.3073609191378703	-1.4599949095130909	1.7570136760443866	2.6597647925665098	341.46
735	1.0978758360765264	1.3073609191378703	-1.4599949095130909	1.7570136760443866	2.6597647925665098	341.93
736	1.0978758360765264	1.3073609191378703	-1.4599949095130909	1.7570136760443866	2.6597647925665098	342.39
737	1.0978758360765264	1.3073609191378703	-1.4599949095130909	1.7364785430557912	2.6597647925665098	342.86
738	1.0978758360765264	1.3073609191378703	-1.4599949095130909	1.7364785430557912	2.6597647925665098	343.32
739	1.0978758360765264	1.3073609191378703	-1.4599949095130909	1.7364785430557912	2.6597647925665098	343.79
740	1.0978758360765264	1.3073609191378703	-1.4599949095130909	1.7364785430557912	2.6597647925665098	344.25
741	1.0978758360765264	1.3073609191378703	-1.4599949095130909	1.7656251834267005	2.6597647925665098	344.71
742	1.0978758360765264	1.3073609191378703	-1.4599949095130909	1.7656251834267005	2.6597647925665098	345.18
743	1.0978758360765264	1.3073609191378703	-1.4599949095130909	1.7656251834267005	2.6597647925665098	345.64
744	1.0978758360765264	1.3073609191378703	-1.4599949095130909	1.7656251834267005	2.6597647925665098	346.11
745	1.0978758360765264	1.3073609191378703	-1.4599949095130909	1.7530391341756262	2.6597647925665098	346.58
746	1.0978758360765264	1.3073609191378703	-1.4599949095130909	1.7530391341756262	2.6597647925665098	347.04
747	1.0978758360765264	1.3073609191378703	-1.4599949095130909	1.7530391341756262	2.6597647925665098	347.5
748	1.0978758360765264	1.3073609191378703	-1.4599949095130909	1.7530391341756262	2.6597647925665098	347.97
749	1.0978758360765264	1.3073609191378703	-1.4599949095130909	1.740453084924552	2.6597647925665098	348.43
750	1.0978758360765264	1.3073609191378703	-1.4599949095130909	1.740453084924552	2.6597647925665098	348.9
751	1.0978758360765264	1.3073609191378703	-1.4599949095130909	1.740453084924552	2.6597647925665098	349.36
752	1.0978758360765264	1.3073609191378703	-1.4599949095130909	1.740453084924552	2.6597647925665098	349.83
753	1.0978758360765264	1.3073609191378703	-1.4599949095130909	1.740453084924552	2.6597647925665098	350.29
754	1.0978758360765264	1.3073609191378703	-1.4599949095130909	1.7821857745465353	2.6597647925665098	350.76
755	1.0978758360765264	1.3073609191378703	-1.4599949095130909	1.7821857745465353	2.6597647925665098	351.22
756	1.0978758360765264	1.3073609191378703	-1.4599949095130909	1.7821857745465353	2.6597647925665098	351.68
757	1.0978758360765264	1.3073609191378703	-1.4599949095130909	1.7821857745465353	2.6597647925665098	352.15
758	1.0978758360765264	1.3073609191378703	-1.4599949095130909	1.7609882179131473	2.6597647925665098	352.61
759	1.0978758360765264	1.3073609191378703	-1.4599949095130909	1.7609882179131473	2.6597647925665098	353.08
760	1.0978758360765264	1.3073609191378703	-1.4599949095130909	1.7609882179131473	2.6597647925665098	353.54
761	1.0978758360765264	1.3073609191378703	-1.4599949095130909	1.7609882179131473	2.6597647925665098	354.01
762	1.0978758360765264	1.3073609191378703	-1.4599949095130909	1.6828222278275262	2.6597647925665098	354.47
763	1.0978758360765264	1.3073609191378703	-1.4599949095130909	1.6828222278275262	2.6597647925665098	354.94
764	1.0978758360765264	1.3073609191378703	-1.4599949095130909	1.6828222278275262	2.6597647925665098	355.41
765	1.0978758360765264	1.3073609191378703	-1.4599949095130909	1.6828222278275262	2.6597647925665098	355.86
766	1.0978758360765264	1.3073609191378703	-1.4599949095130909	1.6828222278275262	2.6597647925665098	356.33
767	1.0978758360765264	1.3073609191378703	-1.4599949095130909	1.740453084924552	2.6597647925665098	356.79
768	1.0978758360765264	1.3073609191378703	-1.4599949095130909	1.740453084924552	2.6597647925665098	357.26
769	1.0978758360765264	1.3073609191378703	-1.4599949095130909	1.740453084924552	2.6597647925665098	357.73
770	1.0978758360765264	1.3073609191378703	-1.4599949095130909	1.740453084924552	2.6597647925665098	358.19
771	1.0978758360765264	1.3073609191378703	-1.4599949095130909	1.7238924938047169	2.6597647925665098	358.65
772	1.0978758360765264	1.3073609191378703	-1.4599949095130909	1.7238924938047169	2.6597647925665098	359.12
773	1.0978758360765264	1.3073609191378703	-1.4599949095130909	1.7238924938047169	2.6597647925665098	359.58
774	1.0978758360765264	1.3073609191378703	-1.4599949095130909	1.7238924938047169	2.6597647925665098	360.05
775	1.0978758360765264	1.3073609191378703	-1.4599949095130909	1.6536755874566171	2.6597647925665098	360.51
