# Supplementary material for: Generalisable 3D printing error detection and correction via multi-head neural networks
Source: Nat Commun. 2022 Aug 15;13:4654. doi: 10.1038/s41467-022-31985-y (PMC9378646; doi:10.1038/s41467-022-31985-y)
Supplement: Supplementary file 8 — Source Data [file 41467_2022_31985_MOESM8_ESM.zip › Source Data/figure4a-4-filtered.csv]

	hotend	printing_times
0	1	0.0
1	1	8.96
2	1	17.79
3	1	26.76
4	1	35.72
5	1	44.67
6	1	53.57
7	1	62.53
8	1	71.49
9	1	80.45
10	1	89.28
11	1	98.24
12	1	107.21
13	1	116.17
14	1	125.06
15	1	134.02
16	1	142.92
17	1	151.88
18	1	160.84
19	1	169.8
20	1	178.76
21	1	187.72
22	1	196.69
23	1	205.65
24	1	214.61
25	1	223.57
26	1	232.53
27	1	241.49
28	1	250.45
29	1	259.41
30	1	268.37
31	1	277.2
32	0	286.16
33	1	295.13
34	1	304.02
35	1	312.98
36	1	321.94
37	1	330.9
38	1	339.87
39	1	348.83
40	1	357.65
