# Supplementary material for: Generalisable 3D printing error detection and correction via multi-head neural networks
Source: Nat Commun. 2022 Aug 15;13:4654. doi: 10.1038/s41467-022-31985-y (PMC9378646; doi:10.1038/s41467-022-31985-y)
Supplement: Supplementary file 8 — Source Data [file 41467_2022_31985_MOESM8_ESM.zip › Source Data/figure4a-3-filtered.csv]

	z_offset	printing_times
0	2	40.29
1	2	47.46
2	1	54.56
3	2	61.73
4	2	68.9
5	1	76.07
6	1	83.24
7	1	90.34
8	1	97.51
9	1	104.68
10	1	111.85
11	1	118.95
12	1	126.12
13	1	133.22
14	1	140.39
15	1	147.56
16	1	154.73
17	1	161.83
18	1	169.0
19	1	176.17
20	1	183.34
21	1	190.51
22	1	197.68
23	1	204.84
24	1	212.02
25	1	219.12
26	1	226.15
27	1	233.32
28	1	240.49
29	1	247.66
30	1	254.83
31	1	262.0
32	1	269.1
33	1	276.27
34	1	283.44
35	1	290.61
36	1	297.78
37	1	304.95
38	1	312.12
39	1	319.29
40	1	326.45
41	1	333.62
42	1	340.66
43	1	347.83
44	1	355.0
