# Supplementary material for: Generalisable 3D printing error detection and correction via multi-head neural networks
Source: Nat Commun. 2022 Aug 15;13:4654. doi: 10.1038/s41467-022-31985-y (PMC9378646; doi:10.1038/s41467-022-31985-y)
Supplement: Supplementary file 8 — Source Data [file 41467_2022_31985_MOESM8_ESM.zip › Source Data/figure4a-4-raw.csv]

	hotend	hotend_prediction	printing_times
0	204.24	1	0.0
1	204.24	1	0.6
2	204.24	1	1.2
3	204.24	0	1.8
4	203.96	0	2.39
5	203.96	1	2.99
6	203.96	1	3.59
7	204.34	1	4.19
8	204.34	0	4.78
9	204.34	0	5.38
10	204.69	0	5.98
11	204.69	0	6.57
12	204.69	1	7.17
13	204.69	0	7.77
14	205.08	0	8.37
15	205.08	0	8.96
16	205.08	1	9.56
17	205.39	1	10.16
18	205.39	0	10.76
19	205.39	0	11.36
20	205.74	0	11.95
21	205.74	1	12.55
22	205.74	1	13.15
23	205.74	0	13.74
24	205.7	1	14.34
25	205.7	1	14.94
26	205.7	1	15.54
27	205.47	1	16.07
28	205.47	1	16.6
29	205.47	0	17.19
30	205.47	1	17.79
31	205.55	1	18.39
32	205.55	1	18.99
33	205.55	1	19.58
34	205.35	1	20.18
35	205.35	1	20.78
36	205.35	1	21.38
37	205.12	1	21.98
38	205.12	1	22.57
39	205.12	1	23.17
40	205.12	1	23.77
41	204.97	1	24.36
42	204.97	1	24.96
43	204.97	1	25.56
44	204.93	0	26.16
45	204.93	1	26.76
46	204.93	1	27.35
47	205.04	0	27.95
48	205.04	1	28.55
49	205.04	0	29.15
50	205.04	1	29.74
51	204.86	0	30.34
52	204.86	1	30.94
53	204.86	0	31.53
54	204.79	0	32.13
55	204.79	1	32.73
56	204.79	1	33.32
57	204.65	1	33.93
58	204.65	1	34.52
59	204.65	0	35.12
60	204.65	1	35.72
61	204.9	1	36.31
62	204.9	1	36.91
63	204.9	0	37.51
64	204.65	0	38.1
65	204.65	1	38.7
66	204.65	0	39.3
67	204.76	1	39.89
68	204.76	1	40.5
69	204.76	0	41.09
70	204.76	1	41.69
71	204.65	0	42.29
72	204.65	0	42.88
73	204.65	1	43.48
74	204.76	0	44.08
75	204.76	0	44.67
76	204.76	0	45.28
77	204.76	0	45.87
78	205.0	0	46.47
79	205.0	1	47.0
80	205.0	0	47.59
81	205.0	1	48.19
82	205.0	1	48.79
83	205.0	0	49.39
84	205.2	0	49.99
85	205.2	0	50.58
86	205.2	0	51.18
87	205.2	1	51.78
88	205.2	1	52.37
89	205.2	1	52.98
90	205.2	0	53.57
91	205.35	0	54.17
92	205.35	1	54.77
93	205.35	1	55.36
94	205.2	0	55.96
95	205.2	1	56.56
96	205.2	0	57.16
97	205.2	1	57.75
98	205.16	1	58.35
99	205.16	0	58.95
100	205.16	1	59.54
101	205.27	0	60.14
102	205.27	0	60.74
103	205.27	1	61.34
104	205.0	1	61.93
105	205.0	1	62.53
106	205.0	0	63.13
107	205.0	0	63.73
108	204.9	1	64.32
109	204.9	1	64.92
110	204.9	1	65.52
111	204.9	1	66.12
112	204.9	0	66.71
113	204.9	0	67.32
114	204.9	1	67.91
115	204.9	1	68.51
116	204.9	1	69.1
117	204.9	0	69.7
118	204.76	0	70.3
119	204.76	0	70.9
120	204.76	0	71.49
121	204.83	1	72.09
122	204.83	0	72.69
123	204.83	0	73.29
124	204.79	0	73.88
125	204.79	1	74.48
126	204.79	0	75.08
127	204.79	1	75.67
128	204.97	0	76.27
129	204.97	0	76.87
130	204.97	1	77.47
131	204.97	1	78.06
132	204.97	1	78.66
133	204.97	0	79.26
134	204.97	0	79.86
135	205.39	0	80.45
136	205.39	0	81.05
137	205.39	0	81.65
138	205.2	1	82.25
139	205.2	0	82.84
140	205.2	1	83.44
141	205.12	1	84.04
142	205.12	0	84.63
143	205.12	1	85.16
144	205.12	0	85.7
145	204.93	0	86.29
146	204.93	1	86.89
147	204.93	1	87.49
148	204.93	0	88.09
149	204.93	1	88.69
150	204.93	0	89.28
151	204.93	1	89.88
152	204.9	1	90.48
153	204.9	1	91.07
154	204.9	1	91.68
155	205.08	0	92.27
156	205.08	0	92.87
157	205.08	1	93.46
158	204.76	0	94.06
159	204.76	1	94.66
160	204.76	0	95.26
161	204.76	0	95.86
162	204.9	1	96.45
163	204.9	0	97.05
164	204.9	1	97.65
165	205.12	1	98.24
166	205.12	0	98.84
167	205.12	0	99.44
168	205.08	1	100.03
169	205.08	0	100.63
170	205.08	1	101.23
171	205.08	0	101.83
172	205.12	1	102.43
173	205.12	1	103.02
174	205.12	1	103.62
175	205.04	1	104.22
176	205.04	0	104.81
177	205.04	0	105.41
178	205.12	0	106.01
179	205.12	0	106.61
180	205.12	1	107.21
181	205.12	1	107.8
182	205.2	0	108.4
183	205.2	0	109.0
184	205.2	0	109.59
185	205.35	1	110.19
186	205.35	1	110.79
187	205.35	1	111.39
188	205.12	0	111.98
189	205.12	1	112.58
190	205.12	0	113.18
191	205.12	1	113.78
192	205.27	0	114.37
193	205.27	0	114.97
194	205.27	0	115.57
195	205.12	1	116.17
196	205.12	1	116.76
197	205.12	1	117.36
198	204.97	0	117.96
199	204.97	0	118.56
200	204.97	1	119.16
201	204.97	0	119.68
202	204.79	1	120.28
203	204.79	0	120.88
204	204.79	0	121.48
205	204.83	0	122.07
206	204.83	1	122.67
207	204.83	1	123.27
208	204.83	0	123.87
209	204.97	0	124.46
210	204.97	0	125.06
211	204.97	1	125.66
212	204.93	1	126.25
213	204.93	0	126.85
214	204.93	0	127.45
215	204.83	0	128.05
216	204.83	0	128.65
217	204.83	1	129.24
218	204.83	1	129.84
219	204.83	1	130.44
220	204.83	0	131.03
221	204.83	1	131.63
222	204.93	0	132.23
223	204.93	1	132.83
224	204.93	0	133.43
225	205.0	0	134.02
226	205.0	0	134.62
227	205.0	1	135.22
228	205.0	0	135.81
229	205.04	1	136.41
230	205.04	0	137.01
231	205.04	0	137.61
232	204.9	0	138.2
233	204.9	1	138.8
234	204.9	1	139.4
235	205.27	0	139.99
236	205.27	0	140.59
237	205.27	1	141.19
238	205.27	0	141.72
239	204.83	1	142.32
240	204.83	1	142.92
241	204.83	1	143.51
242	205.12	0	144.11
243	205.12	0	144.71
244	205.12	1	145.31
245	205.12	1	145.9
246	205.04	0	146.5
247	205.04	0	147.1
248	205.04	1	147.7
249	204.9	1	148.3
250	204.9	1	148.89
251	204.9	1	149.49
252	205.0	0	150.09
253	205.0	0	150.68
254	205.0	0	151.28
255	205.0	1	151.88
256	205.0	1	152.47
257	205.0	0	153.08
258	205.0	0	153.67
259	204.93	1	154.27
260	204.93	1	154.87
261	204.93	1	155.46
262	205.35	0	156.06
263	205.35	0	156.66
264	205.35	1	157.25
265	205.35	1	157.86
266	204.97	1	158.45
267	204.97	0	159.05
268	204.97	0	159.65
269	205.08	0	160.24
270	205.08	1	160.84
271	205.08	1	161.44
272	205.08	1	162.03
273	205.08	1	162.63
274	205.08	0	163.23
275	205.08	0	163.83
276	204.97	0	164.43
277	204.97	1	165.02
278	204.97	1	165.62
279	205.16	0	166.22
280	205.16	1	166.81
281	205.16	0	167.41
282	204.86	1	168.01
283	204.86	1	168.61
284	204.86	0	169.2
285	204.86	0	169.8
286	205.04	1	170.4
287	205.04	1	170.99
288	205.04	1	171.59
289	205.04	1	172.19
290	205.04	0	172.79
291	205.04	1	173.39
292	204.97	0	173.98
293	204.97	1	174.58
294	204.97	0	175.18
295	204.97	0	175.77
296	205.04	0	176.37
297	205.04	0	176.97
298	205.04	1	177.57
299	205.12	0	178.17
300	205.12	0	178.76
301	205.12	0	179.36
302	205.12	1	179.96
303	204.93	1	180.55
304	204.93	0	181.15
305	204.93	1	181.75
306	204.93	0	182.35
307	204.93	1	182.94
308	204.93	0	183.54
309	205.0	1	184.14
310	205.0	0	184.74
311	205.0	0	185.33
312	205.0	0	185.93
313	204.97	1	186.53
314	204.97	1	187.13
315	204.97	0	187.72
316	205.2	0	188.32
317	205.2	0	188.92
318	205.2	1	189.52
319	204.83	1	190.12
320	204.83	1	190.71
321	204.83	0	191.31
322	204.83	0	191.91
323	204.97	0	192.5
324	204.97	0	193.1
325	204.97	1	193.7
326	205.12	0	194.29
327	205.12	0	194.89
328	205.12	0	195.49
329	204.93	1	196.09
330	204.93	1	196.69
331	204.93	0	197.28
332	204.93	0	197.88
333	205.0	0	198.48
334	205.0	1	199.07
335	205.0	1	199.67
336	205.23	1	200.27
337	205.23	1	200.87
338	205.23	0	201.46
339	205.16	1	202.06
340	205.16	0	202.66
341	205.16	0	203.25
342	205.16	1	203.85
343	205.0	0	204.45
344	205.0	0	205.05
345	205.0	1	205.65
346	205.04	1	206.24
347	205.04	0	206.85
348	205.04	0	207.44
349	204.97	0	208.03
350	204.97	0	208.63
351	204.97	1	209.23
352	204.97	1	209.83
353	205.04	1	210.43
354	205.04	0	211.02
355	205.04	0	211.62
356	204.9	0	212.22
357	204.9	1	212.81
358	204.9	0	213.41
359	204.93	0	214.01
360	204.93	0	214.61
361	204.93	0	215.21
362	204.93	1	215.8
363	205.0	1	216.4
364	205.0	1	217.0
365	205.0	0	217.6
366	204.17	1	218.19
367	204.17	1	218.79
368	204.17	1	219.39
369	203.16	1	219.99
370	203.16	0	220.58
371	203.16	0	221.18
372	203.16	1	221.78
373	200.94	1	222.37
374	200.94	1	222.97
375	200.94	0	223.57
376	198.81	0	224.17
377	198.81	0	224.76
378	198.81	1	225.36
379	198.81	1	225.96
380	196.19	0	226.56
381	196.19	0	227.16
382	196.19	0	227.75
383	193.01	1	228.35
384	193.01	1	228.95
385	193.01	1	229.54
386	189.48	0	230.14
387	189.48	0	230.74
388	189.48	1	231.33
389	189.48	1	231.93
390	186.2	0	232.53
391	186.2	0	233.13
392	186.2	0	233.73
393	182.74	1	234.32
394	182.74	0	234.92
395	182.74	1	235.52
396	179.23	1	236.11
397	179.23	0	236.71
398	179.23	1	237.31
399	179.23	1	237.91
400	176.02	1	238.5
401	176.02	0	239.1
402	176.02	1	239.7
403	172.48	0	240.29
404	172.48	1	240.9
405	172.48	1	241.49
406	169.08	1	242.09
407	169.08	0	242.69
408	169.08	0	243.28
409	169.08	0	243.88
410	165.89	1	244.48
411	165.89	1	245.07
412	165.89	1	245.68
413	162.57	0	246.27
414	162.57	0	246.87
415	162.57	1	247.47
416	159.12	1	248.06
417	159.12	0	248.66
418	159.12	0	249.26
419	159.12	0	249.86
420	156.28	1	250.45
421	156.28	0	251.05
422	156.28	0	251.65
423	153.74	2	252.24
424	153.74	0	252.84
425	153.74	1	253.44
426	152.02	2	254.04
427	152.02	0	254.64
428	152.02	0	255.23
429	152.02	0	255.83
430	151.17	0	256.43
431	151.17	1	257.02
432	151.17	0	257.62
433	151.32	1	258.22
434	151.32	1	258.81
435	151.32	0	259.41
436	152.13	0	260.01
437	152.13	0	260.61
438	152.13	0	261.21
439	152.13	0	261.8
440	153.6	1	262.4
441	153.6	0	263.0
442	153.6	0	263.59
443	155.31	0	264.19
444	155.31	1	264.79
445	155.31	1	265.39
446	155.31	0	265.99
447	157.02	0	266.58
448	157.02	0	267.18
449	157.02	0	267.78
450	158.91	0	268.37
451	158.91	2	268.97
452	158.91	0	269.57
453	160.38	0	270.17
454	160.38	0	270.76
455	160.38	0	271.36
456	160.38	1	271.96
457	161.45	0	272.56
458	161.45	0	273.08
459	161.45	0	273.62
460	162.15	0	274.22
461	162.15	0	274.81
462	162.15	1	275.41
463	162.15	0	276.01
464	162.4	0	276.61
465	162.4	0	277.2
466	162.4	1	277.8
467	162.32	1	278.4
468	162.32	0	278.99
469	162.32	0	279.59
470	162.81	0	280.19
471	162.81	0	280.79
472	162.81	0	281.39
473	162.81	0	281.98
474	163.72	0	282.58
475	163.72	0	283.18
476	163.72	0	283.77
477	165.1	0	284.37
478	165.1	1	284.97
479	165.1	0	285.57
480	166.86	0	286.16
481	166.86	0	286.76
482	166.86	0	287.36
483	166.86	0	287.96
484	168.7	0	288.55
485	168.7	0	289.15
486	168.7	0	289.75
487	170.35	0	290.35
488	170.35	0	290.94
489	170.35	0	291.54
490	171.64	0	292.14
491	171.64	0	292.73
492	171.64	0	293.33
493	171.64	0	293.93
494	172.77	2	294.53
495	172.77	2	295.13
496	172.77	2	295.72
497	173.67	0	296.32
498	173.67	0	296.92
499	173.67	0	297.51
500	174.47	0	298.11
501	174.47	1	298.71
502	174.47	2	299.31
503	174.47	0	299.91
504	175.73	0	300.51
505	175.73	1	301.1
506	175.73	2	301.7
507	177.25	1	302.3
508	177.25	0	302.89
509	177.25	0	303.42
510	177.25	2	304.02
511	179.08	1	304.62
512	179.08	2	305.21
513	179.08	0	305.81
514	180.7	0	306.41
515	180.7	1	307.01
516	180.7	2	307.61
517	182.33	0	308.2
518	182.33	2	308.8
519	182.33	0	309.4
520	182.33	0	310.0
521	183.49	0	310.59
522	183.49	0	311.19
523	183.49	2	311.79
524	183.97	1	312.38
525	183.97	1	312.98
526	183.97	0	313.58
527	183.89	2	314.18
528	183.89	1	314.78
529	183.89	1	315.37
530	183.89	1	315.97
531	183.49	2	316.57
532	183.49	2	317.16
533	183.49	1	317.76
534	182.64	1	318.36
535	182.64	2	318.96
536	182.64	0	319.55
537	181.49	2	320.15
538	181.49	1	320.75
539	181.49	2	321.35
540	181.49	0	321.94
541	180.12	0	322.54
542	180.12	0	323.14
543	180.12	0	323.73
544	178.92	1	324.33
545	178.92	0	324.93
546	178.92	0	325.53
547	177.94	1	326.13
548	177.94	1	326.72
549	177.94	1	327.32
550	177.94	1	327.92
551	177.42	0	328.51
552	177.42	0	329.11
553	177.42	0	329.71
554	177.19	1	330.31
555	177.19	0	330.9
556	177.19	0	331.5
557	177.35	0	332.1
558	177.35	0	332.7
559	177.35	0	333.3
560	177.35	0	333.89
561	177.9	0	334.49
562	177.9	0	335.09
563	177.9	0	335.68
564	178.46	1	336.28
565	178.46	1	336.88
566	178.46	0	337.48
567	179.5	1	338.07
568	179.5	0	338.67
569	179.5	1	339.27
570	179.5	1	339.87
571	180.24	1	340.46
572	180.24	1	341.06
573	180.24	0	341.66
574	181.18	1	342.25
575	181.18	1	342.85
576	181.18	0	343.45
577	181.18	1	344.05
578	181.75	1	344.65
579	181.75	0	345.24
580	181.75	0	345.84
581	182.02	1	346.44
582	182.02	0	347.03
583	182.02	0	347.63
584	182.0	0	348.23
585	182.0	1	348.83
586	182.0	1	349.36
587	182.0	1	349.89
588	181.73	1	350.49
589	181.73	0	351.08
590	181.73	0	351.68
591	181.03	1	352.28
592	181.03	1	352.87
593	181.03	1	353.47
594	180.6	0	354.08
595	180.6	0	354.67
596	180.6	0	355.27
597	180.6	1	355.86
598	179.73	1	356.46
599	179.73	0	357.06
600	179.73	0	357.65
601	179.31	0	358.25
602	179.31	1	358.85
603	179.31	1	359.45
