# Supplementary material for: Generalisable 3D printing error detection and correction via multi-head neural networks
Source: Nat Commun. 2022 Aug 15;13:4654. doi: 10.1038/s41467-022-31985-y (PMC9378646; doi:10.1038/s41467-022-31985-y)
Supplement: Supplementary file 8 — Source Data [file 41467_2022_31985_MOESM8_ESM.zip › Source Data/figure2d-2.csv]

	train_acc_0	train_acc_1	train_acc_2	val_acc_0	val_acc_1	val_acc_2	train_acc_mean_smoothed	val_acc_mean_smoothed	epochs
0	0.5166478753089905	0.5163580179214478	0.5126147866249084	0.539222002029419	0.5396685004234314	0.5339368581771851	0.5159032295147578	0.5384527693192164	1
1	0.551376223564148	0.5497774481773376	0.5463649034500122	0.565839409828186	0.5632767081260681	0.5608171224594116	0.5501413096984228	0.5643616865078608	2
2	0.5705851912498474	0.5694827437400818	0.5670148730278015	0.5806618928909302	0.5778350234031677	0.5780820846557617	0.5697145263353983	0.5795252074797949	3
3	0.5852100849151611	0.5843054056167603	0.5819544792175293	0.5935267806053162	0.589763343334198	0.591253399848938	0.5844413141409556	0.5922070244948069	4
4	0.5990299582481384	0.5989605188369751	0.5955150723457336	0.606904149055481	0.6062700748443604	0.6037655472755432	0.5984267840782801	0.6062225302060446	5
5	0.6133242249488831	0.6144617795944214	0.6100739240646362	0.6238137483596802	0.622915506362915	0.6195576190948486	0.6130668967962265	0.622879832983017	6
6	0.6281178593635559	0.6290999054908752	0.6252890825271606	0.6362743973731995	0.6366376876831055	0.631615400314331	0.6278919080893198	0.6355887204408646	7
7	0.6425955295562744	0.6440625786781311	0.6405420303344727	0.6452754735946655	0.6494153141975403	0.6467509865760803	0.6426200419664383	0.64655635257562	8
8	0.6561655402183533	0.6580998301506042	0.6540172696113586	0.6609724164009094	0.660000205039978	0.6612762808799744	0.6562910676002502	0.6607800076405207	9
9	0.6686384081840515	0.6709953546524048	0.66676265001297	0.6700461506843567	0.674528181552887	0.6695917248725891	0.6689150184392929	0.6710909207661947	10
10	0.6799907088279724	0.682786226272583	0.6786071062088013	0.679821252822876	0.6776588559150696	0.6808542609214783	0.6804589877525965	0.6794528216123581	11
11	0.6903002262115479	0.6935399770736694	0.6891306042671204	0.6910098195075989	0.6942355632781982	0.6884748935699463	0.6909152269363403	0.6913937677939733	12
12	0.6997760534286499	0.702471911907196	0.6986762285232544	0.6998998522758484	0.7030450701713562	0.6959382891654968	0.7002667138973871	0.7000258962313334	13
13	0.7078500986099243	0.7110687494277954	0.7075904607772827	0.7034017443656921	0.7084557414054871	0.7064914703369141	0.7086114883422852	0.7051801979541779	14
14	0.7155422568321228	0.7187506556510925	0.7149202823638916	0.7110607028007507	0.7127924561500549	0.7106247544288635	0.7162406941254934	0.7114209830760956	15
15	0.7224037051200867	0.7258498668670654	0.7218726277351379	0.7161239385604858	0.7211673855781555	0.7174567580223083	0.7231767326593399	0.7176069368918737	16
16	0.729082465171814	0.7315054535865784	0.7281022667884827	0.7237287163734436	0.7254063487052917	0.7218371033668518	0.7295248458782831	0.7238328556219736	17
17	0.735109806060791	0.7371262907981873	0.7341745495796204	0.7297720909118652	0.7278263568878174	0.72798091173172	0.735458051164945	0.7289871275424957	18
18	0.739818811416626	0.7423931956291199	0.7391451001167297	0.7325157523155212	0.7346715331077576	0.7292860150337219	0.7403501222531	0.7325164079666138	19
19	0.7448859810829163	0.7469413876533508	0.7436541318893433	0.7343809604644775	0.7357534170150757	0.7369977831840515	0.7451945245265961	0.735160211722056	20
20	0.7493482232093811	0.7512926459312439	0.7482619881629944	0.7326280474662781	0.7422657608985901	0.7387374639511108	0.749653289715449	0.7360557119051615	21
21	0.7528947591781616	0.7553045749664307	0.7524075508117676	0.7459908723831177	0.7460437417030334	0.7419593334197998	0.7534160117308298	0.7453321665525436	22
22	0.7573434114456177	0.7589063048362732	0.7563624978065491	0.7411521673202515	0.7475430369377136	0.7434321641921997	0.7575706491867701	0.7431298842032751	23
23	0.7606940865516663	0.7624136209487915	0.7602543830871582	0.7453898191452026	0.7477239966392517	0.7449367642402649	0.7610506862401962	0.7458978543678919	24
24	0.7634847164154053	0.7657843232154846	0.7633413076400757	0.7503223419189453	0.7569773197174072	0.7510290145874023	0.7640357166528702	0.752103865146637	25
25	0.766970157623291	0.7688983678817749	0.7667071223258972	0.7543591856956482	0.7551041841506958	0.7510541081428528	0.7674083709716797	0.7539945890506109	26
26	0.769957423210144	0.7720637917518616	0.7696358561515808	0.7545744776725769	0.7584449052810669	0.7555519938468933	0.7704304208358129	0.7557050039370855	27
27	0.7727755904197693	0.7746366262435913	0.7725664973258972	0.7551755309104919	0.758030116558075	0.7542746067047119	0.7732060005267462	0.7557390232880911	28
28	0.7756295800209045	0.7770736217498779	0.775452196598053	0.7576391100883484	0.7625174522399902	0.7579680681228638	0.7759610265493393	0.7589135219653448	29
29	0.7780008912086487	0.77986079454422	0.7777522206306458	0.7624408006668091	0.7632281184196472	0.7623681426048279	0.7784244219462076	0.7626255204280218	30
30	0.780720591545105	0.7822219133377075	0.7802503108978271	0.7632783055305481	0.7612228989601135	0.7535943388938904	0.781017541885376	0.7611504594484965	31
31	0.782894492149353	0.7846593260765076	0.7822842001914978	0.7662993669509888	0.7673970460891724	0.7644420862197876	0.7832339853048325	0.7662642399470011	32
32	0.7854209542274475	0.7863723635673523	0.7848389744758606	0.7661051750183105	0.7679941654205322	0.7699240446090698	0.7855618099371592	0.7672139008839926	33
33	0.7871430516242981	0.7885633111000061	0.7867762446403503	0.7693745493888855	0.7746729254722595	0.7676863670349121	0.7874369819959005	0.7704177796840668	34
34	0.789093554019928	0.7904590368270874	0.7887572646141052	0.7710099220275879	0.7722886204719543	0.7636666893959045	0.789378876487414	0.770105724533399	35
35	0.7908417582511902	0.7926692366600037	0.7907040119171143	0.7740573883056641	0.7751392126083374	0.7710627317428589	0.7912756701310476	0.7738287349541982	36
36	0.7929704189300537	0.7944577932357788	0.7927273511886597	0.7741947174072266	0.7764284610748291	0.7719557285308838	0.7933017512162527	0.7743799885114034	37
37	0.7947208285331726	0.7964135408401489	0.8412336707115173	0.7763584852218628	0.773507833480835	0.8206107020378113	0.8028961469729742	0.7830211917559305	38
38	0.796680748462677	0.844534158706665	0.8551127910614014	0.7764773368835449	0.8238365054130554	0.8252869248390198	0.8183827747901281	0.796452060341835	39
39	0.798316478729248	0.858410656452179	0.8618296980857849	0.7774469256401062	0.8283661007881165	0.8287795186042786	0.8239255597194036	0.7987321515878042	40
40	0.799636721611023	0.8649924397468567	0.8670433163642883	0.784168004989624	0.8322774171829224	0.8318098187446594	0.827210083603859	0.8041356603304545	41
41	0.8012882471084595	0.8702996373176575	0.8712526559829712	0.7817110419273376	0.8341941833496094	0.833459734916687	0.8302018294731776	0.8034566094477972	42
42	0.8029251098632812	0.8744791746139526	0.8747554421424866	0.7839156985282898	0.836787223815918	0.8360303044319153	0.8327853480974833	0.8058193475008011	43
43	0.8043404221534729	0.87823486328125	0.878292977809906	0.7799752950668335	0.8384252190589905	0.836846649646759	0.8351394583781561	0.804066335161527	44
44	0.8055304288864136	0.8817372918128967	0.8816187381744385	0.783625066280365	0.8395110368728638	0.8381041884422302	0.8372635294993719	0.8066764126221339	45
45	0.8548893332481384	0.8847509622573853	0.8845607042312622	0.8304888606071472	0.8408808708190918	0.8396154046058655	0.8672999689976374	0.8346079538265864	46
46	0.8690662384033203	0.8879295587539673	0.8870996236801147	0.836546778678894	0.8429257273674011	0.8403736352920532	0.8767876327037811	0.8387793252865473	47
47	0.8759235143661499	0.8903936743736267	0.89530348777771	0.8393194675445557	0.8434871435165405	0.843928337097168	0.8827710499366125	0.8411295314629873	48
48	0.8808292150497437	0.8928287625312805	0.8973509669303894	0.8409363627433777	0.8438807725906372	0.8450366258621216	0.8865827272335688	0.8423558423916498	49
49	0.884896993637085	0.8955729603767395	0.897822380065918	0.8435426354408264	0.8453258872032166	0.8452492952346802	0.8897202163934708	0.8442728916803995	50
50	0.8882555961608887	0.8977729678153992	0.8985183238983154	0.844996988773346	0.8463351130485535	0.8452479839324951	0.8923453936974207	0.8453733523686727	51
51	0.8920698165893555	0.9003076553344727	0.8990161418914795	0.8462188839912415	0.8463073968887329	0.8454355597496033	0.8952869971593221	0.8461104581753413	52
52	0.8949019312858582	0.9025601148605347	0.8999770283699036	0.8478410243988037	0.8468595743179321	0.8458067178726196	0.8976623266935349	0.8472566107908884	53
53	0.8980620503425598	0.9047890901565552	0.9003446698188782	0.8483588099479675	0.8470669388771057	0.8451396226882935	0.900124246875445	0.8474993109703064	54
54	0.905657172203064	0.9129080772399902	0.9004427790641785	0.8525568246841431	0.8524525165557861	0.8459348678588867	0.906600832939148	0.8514270881811777	55
55	0.9076136946678162	0.9151042699813843	0.9004182815551758	0.8525528907775879	0.8525515794754028	0.8457843065261841	0.9082871029774348	0.8514244655768076	56
56	0.908008873462677	0.9159383773803711	0.9006401896476746	0.8526467084884644	0.8528686165809631	0.8453021049499512	0.9087631354729334	0.8514780849218369	57
57	0.9092041254043579	0.9164637327194214	0.9006232023239136	0.8531644940376282	0.853809118270874	0.8463642001152039	0.9095888733863831	0.8521922677755356	58
58	0.9097582101821899	0.9173155426979065	0.9007748961448669	0.8528620004653931	0.8529478311538696	0.8457790017127991	0.9101503243048986	0.8517029583454132	59
59	0.9106420874595642	0.917854905128479	0.9004707336425781	0.8536123037338257	0.8536506295204163	0.8459533452987671	0.9107500662406286	0.8523453921079636	60
60	0.9105220437049866	0.9180432558059692	0.9006680846214294	0.8539147973060608	0.8540217876434326	0.8463919162750244	0.9107600202163061	0.852687731385231	61
61	0.9105601906776428	0.9179190397262573	0.9005662202835083	0.8541459441184998	0.8541895747184753	0.8464051485061646	0.9107342412074407	0.8528667191664377	62
62	0.9111379981040955	0.9180526733398438	0.9008470177650452	0.853514552116394	0.8532437682151794	0.8458754420280457	0.9111515035231909	0.8521736711263657	63
63	0.9109934568405151	0.9183991551399231	0.900797963142395	0.8542371392250061	0.8536400198936462	0.8457235097885132	0.9111456324656805	0.8526689211527506	64
64	0.9110500812530518	0.9180247187614441	0.9008179306983948	0.8540521860122681	0.8533375263214111	0.8461594581604004	0.9110883822043737	0.8525580664475759	65
