# Supplementary material for: Generalisable 3D printing error detection and correction via multi-head neural networks
Source: Nat Commun. 2022 Aug 15;13:4654. doi: 10.1038/s41467-022-31985-y (PMC9378646; doi:10.1038/s41467-022-31985-y)
Supplement: Supplementary file 8 — Source Data [file 41467_2022_31985_MOESM8_ESM.zip › Source Data/figure2d-3.csv]

	train_acc_0	train_acc_1	train_acc_2	val_acc_0	val_acc_1	val_acc_2	train_acc_mean_smoothed	val_acc_mean_smoothed	epochs
0	0.8854885697364807	0.8852550387382507	0.8847169280052185	0.8945834636688232	0.8956141471862793	0.8950099349021912	0.8853015800317129	0.8949122130870819	1
1	0.8880371451377869	0.8884737491607666	0.8890524506568909	0.8977822065353394	0.8964316248893738	0.8961828351020813	0.8883155137300491	0.897177999218305	2
2	0.890017032623291	0.8885042071342468	0.8881386518478394	0.8981021046638489	0.8959340453147888	0.8956497311592102	0.8893257627884547	0.897151360909144	3
3	0.8897632360458374	0.8885752558708191	0.8875497579574585	0.8976755738258362	0.898066520690918	0.8969647288322449	0.889097327987353	0.8976548363765081	4
4	0.890209972858429	0.8892048001289368	0.8909714818000793	0.8962538838386536	0.8954364657402039	0.8945834636688232	0.8900855978329977	0.8957711259524027	5
5	0.8897530436515808	0.8904536366462708	0.8905247449874878	0.897568941116333	0.8978532552719116	0.900163471698761	0.8900568087895712	0.8980724414189657	6
6	0.8919868469238281	0.8908597826957703	0.8904231786727905	0.8972846269607544	0.8982086777687073	0.9000213146209717	0.8914444694916407	0.8979717542727789	7
7	0.8915197849273682	0.8916212916374207	0.8914588689804077	0.8956497311592102	0.8978177309036255	0.8968936800956726	0.8915350089470545	0.8963990559180578	8
8	0.890484094619751	0.8912659287452698	0.8910323977470398	0.8957563042640686	0.8971068859100342	0.9012652635574341	0.8907709370056788	0.8970121095577875	9
9	0.8909410238265991	0.8912151455879211	0.8922305107116699	0.8994526863098145	0.8960762023925781	0.9019405841827393	0.8912244687477747	0.8990232149759928	10
