# Supplementary material for: Generalisable 3D printing error detection and correction via multi-head neural networks
Source: Nat Commun. 2022 Aug 15;13:4654. doi: 10.1038/s41467-022-31985-y (PMC9378646; doi:10.1038/s41467-022-31985-y)
Supplement: Supplementary file 8 — Source Data [file 41467_2022_31985_MOESM8_ESM.zip › Source Data/figure4c-z_offset-filtered.csv]

	z_offset	printing_times
0	1	7.170000000000001
1	1	14.340000000000002
2	1	21.51
3	1	28.680000000000003
4	1	35.85
5	1	43.02
6	1	50.18
7	1	57.36000000000001
8	1	64.53
9	2	71.69
10	2	78.86
11	1	86.03
12	1	93.14
13	1	100.31
14	2	107.34
15	1	114.38000000000001
16	1	121.48
17	2	128.58
18	2	135.62
19	2	142.79000000000002
20	2	149.89000000000001
21	2	157.06
22	2	164.23000000000002
23	2	171.4
24	2	178.57000000000002
25	2	185.53
26	2	192.64000000000001
27	2	199.8
28	2	206.98000000000002
29	2	214.08
30	2	221.25
31	2	228.35000000000002
32	1	235.52
33	1	242.69000000000003
34	1	249.86
35	1	256.96000000000004
36	1	264.13
37	1	271.3
38	1	278.47
39	1	285.64000000000004
40	1	292.8
41	1	299.97
42	1	307.08000000000004
43	1	314.24
44	1	321.41
45	1	328.52000000000004
46	1	335.69
47	1	342.85
48	1	350.02000000000004
49	2	357.19
50	2	364.36
