# Supplementary material for: Generalisable 3D printing error detection and correction via multi-head neural networks
Source: Nat Commun. 2022 Aug 15;13:4654. doi: 10.1038/s41467-022-31985-y (PMC9378646; doi:10.1038/s41467-022-31985-y)
Supplement: Supplementary file 8 — Source Data [file 41467_2022_31985_MOESM8_ESM.zip › Source Data/figure2d-1.csv]

	train_acc_0	train_acc_1	train_acc_2	val_acc_0	val_acc_1	val_acc_2	train_acc_mean_smoothed	val_acc_mean_smoothed	epochs
0	0.5973215699195862	0.6038431525230408	0.5978668928146362	0.646380603313446	0.654474675655365	0.6608124375343323	0.5990428527196249	0.6508094271024069	1
1	0.6694948673248291	0.6780666708946228	0.6770197153091431	0.6752443313598633	0.6648594737052917	0.6602016091346741	0.6728919595479965	0.6701409965753555	2
2	0.7094748020172119	0.7179157137870789	0.7118740081787109	0.7379352450370789	0.7155619859695435	0.7477855682373047	0.7119848976532618	0.733983650803566	3
3	0.7424315214157104	0.7488876581192017	0.7454196214675903	0.7514508366584778	0.766493558883667	0.7634392380714417	0.7445435722668966	0.7572095841169357	4
4	0.7707642912864685	0.776740550994873	0.7718984484672546	0.7676389813423157	0.7702351808547974	0.733506441116333	0.7724473824103674	0.7625992745161057	5
5	0.7902852892875671	0.7979192137718201	0.794167697429657	0.7958155274391174	0.805589497089386	0.8048259019851685	0.792840838432312	0.7997607489426931	6
6	0.798159122467041	0.8133397102355957	0.8130125403404236	0.7956628203392029	0.8108582496643066	0.8121563792228699	0.8044298390547434	0.80221060415109	7
7	0.8165459632873535	0.8270371556282043	0.823656439781189	0.817348837852478	0.8233048319816589	0.7987171411514282	0.8203538407882055	0.815732553601265	8
8	0.835718035697937	0.8393386602401733	0.8411926627159119	0.8094838261604309	0.8420128226280212	0.8357513546943665	0.8375356296698252	0.8219939966996511	9
9	0.8528180122375488	0.857245683670044	0.8534941673278809	0.81521075963974	0.8299480676651001	0.8516340851783752	0.8540376226107279	0.8249656409025192	10
10	0.8575074076652527	0.8621096014976501	0.8591650724411011	0.8535430431365967	0.8798869848251343	0.8423182368278503	0.8589342335859934	0.8582582275072733	11
11	0.8673224449157715	0.8759596943855286	0.8701797127723694	0.8700366616249084	0.8832467794418335	0.8326206207275391	0.8699579685926437	0.8671031842629114	12
12	0.8798202872276306	0.8851203918457031	0.8814125061035156	0.8861484527587891	0.839263916015625	0.88042151927948	0.8814106831947962	0.8734728296597799	13
13	0.8852730989456177	0.8915328979492188	0.887846827507019	0.8995876312255859	0.8939370512962341	0.8562156558036804	0.8872670034567515	0.8909463236729304	14
14	0.8940848112106323	0.8986433148384094	0.8986215591430664	0.874389111995697	0.875610888004303	0.8910354375839233	0.8959805617729822	0.8774689435958862	15
15	0.8949572443962097	0.8936267495155334	0.8953498601913452	0.8871411085128784	0.887904703617096	0.8962278366088867	0.8946900566418966	0.8888464619716009	16
16	0.9092435836791992	0.911642849445343	0.9069097638130188	0.9072999358177185	0.9127214550971985	0.9018020629882812	0.9094544301430384	0.907739003499349	17
17	0.9113156795501709	0.910966694355011	0.9135839939117432	0.9135614037513733	0.9076053500175476	0.9003512263298035	0.9116064856449763	0.9098706940809885	18
18	0.9093526601791382	0.9196693301200867	0.905404806137085	0.920357346534729	0.9145540595054626	0.9102779626846313	0.9112738519906998	0.9172266274690628	19
19	0.9163976907730103	0.9223085045814514	0.9187532663345337	0.9098961353302002	0.9137141108512878	0.9103543162345886	0.9182679901520411	0.9109269926945368	20
20	0.9188623428344727	0.9216323494911194	0.920759916305542	0.9085980653762817	0.9177611470222473	0.9162339568138123	0.9198711067438126	0.9121614843606949	21
21	0.9185569882392883	0.9264744520187378	0.922592043876648	0.9218845367431641	0.9150122404098511	0.9174557328224182	0.921208863457044	0.9194283286730448	22
22	0.9257328510284424	0.9242715239524841	0.9292226433753967	0.9185247421264648	0.9149358868598938	0.9151649475097656	0.9259491513172785	0.9170675625403722	23
23	0.9261036515235901	0.9496379494667053	0.9312511086463928	0.9192883372306824	0.9462431073188782	0.9229535460472107	0.9328451355298361	0.9266378978888193	24
24	0.9323634505271912	0.9590821862220764	0.9318618178367615	0.9108124375343323	0.9521991610527039	0.9117287993431091	0.9389595290025076	0.9213118453820547	25
25	0.9248167872428894	0.9609143137931824	0.9348062872886658	0.9308949112892151	0.9538027048110962	0.9265424609184265	0.9355060855547587	0.9358964512745539	26
26	0.9372928142547607	0.9633135795593262	0.939670205116272	0.9348655939102173	0.9532681703567505	0.9267715215682983	0.9441942373911539	0.9381172259648641	27
27	0.9338030219078064	0.9635098576545715	0.931360125541687	0.9180665612220764	0.9551007747650146	0.9196701049804688	0.9408225814501444	0.9275923719008764	28
28	0.9386014938354492	0.9651457071304321	0.9584932923316956	0.9292913675308228	0.958842396736145	0.9550244212150574	0.9485528469085693	0.9409679671128591	29
29	0.9461699724197388	0.967086911201477	0.9654292464256287	0.9252443313598633	0.955253541469574	0.9532681703567505	0.954609086116155	0.9374172737201055	30
30	0.9315564632415771	0.9678284525871277	0.9678502678871155	0.9295968413352966	0.9560934901237488	0.9569334387779236	0.9466734280188879	0.9407771031061808	31
31	0.9594529867172241	0.9672613739967346	0.9682865142822266	0.9528099894523621	0.9586133360862732	0.9576206207275391	0.9628773381312689	0.955062597990036	32
32	0.9664980173110962	0.9704676270484924	0.9702931642532349	0.9571624994277954	0.9586896896362305	0.9599114060401917	0.9681229442358017	0.9580024480819702	33
33	0.9684609770774841	0.9702277183532715	0.9687663316726685	0.9545662999153137	0.9573915600776672	0.9587660431861877	0.9689535548289617	0.9559725721677145	34
34	0.9699005484580994	0.9692462086677551	0.9699223637580872	0.9583842158317566	0.9587660431861877	0.9609804749488831	0.9697405993938446	0.9589123825232188	35
35	0.9723652005195618	0.9711001515388489	0.9713400602340698	0.9602168798446655	0.9596823453903198	0.9597586989402771	0.9718780815601349	0.9600068827470144	36
36	0.9728014469146729	0.9716018438339233	0.9722561240196228	0.9592241644859314	0.9608277082443237	0.9600641131401062	0.9724106589953104	0.9597650418678919	37
37	0.9708166122436523	0.9711219668388367	0.9711219668388367	0.9609804749488831	0.9602168798446655	0.9609041213989258	0.9709438433249792	0.9607768505811691	38
38	0.97382652759552	0.972103476524353	0.9734557867050171	0.9580788016319275	0.9617440700531006	0.9603695869445801	0.9733339746793112	0.9593769162893295	39
39	0.9745899438858032	0.9733248949050903	0.9757895469665527	0.9602932333946228	0.9596059918403625	0.9634239673614502	0.9744736154874166	0.9606432120005289	40
40	0.9754841923713684	0.9764875173568726	0.9758549928665161	0.9609804749488831	0.9618204236030579	0.9625840187072754	0.9757968237002691	0.9614577194054922	41
41	0.9754623770713806	0.977229118347168	0.9759204387664795	0.9608277082443237	0.9624312520027161	0.9638057351112366	0.9759804060061773	0.9617249319950739	42
42	0.9757241606712341	0.9774690270423889	0.9766620397567749	0.9631184935569763	0.9631184935569763	0.963653028011322	0.9763166904449463	0.9632075826327006	43
43	0.9778180122375488	0.9780142903327942	0.9769237637519836	0.9637293815612793	0.9635766744613647	0.9622785449028015	0.9777180403470993	0.9634493986765543	44
44	0.9765311479568481	0.9772073030471802	0.9781888127326965	0.9605986475944519	0.9628130793571472	0.9618204236030579	0.9769764641920725	0.9613558848698934	45
45	0.9774035811424255	0.978145182132721	0.978145182132721	0.9613622426986694	0.9622785449028015	0.9640347957611084	0.9777125815550486	0.962036743760109	46
46	0.9781015515327454	0.9772727489471436	0.9775126576423645	0.9605222940444946	0.9614385962486267	0.9614385962486267	0.9777962019046148	0.9609040866295496	47
47	0.9806752800941467	0.977796196937561	0.9772509336471558	0.965714693069458	0.9646456837654114	0.9631948471069336	0.9793847848971685	0.965027466416359	48
48	0.9789303541183472	0.9789303541183472	0.9772727489471436	0.9617440700531006	0.963653028011322	0.962125837802887	0.9786540865898132	0.9622849375009537	49
49	0.9806316494941711	0.9781888127326965	0.9773163199424744	0.9635003209114075	0.9623548984527588	0.9651038646697998	0.9794683853785197	0.9634812225898107	50
