# Supplementary material for: Generalisable 3D printing error detection and correction via multi-head neural networks
Source: Nat Commun. 2022 Aug 15;13:4654. doi: 10.1038/s41467-022-31985-y (PMC9378646; doi:10.1038/s41467-022-31985-y)
Supplement: Supplementary file 8 — Source Data [file 41467_2022_31985_MOESM8_ESM.zip › Source Data/figure4a-1-raw.csv]

	flow_rate	flow_rate_prediction	printing_times
0	100	0	0.0
1	100	0	0.6
2	100	0	1.2
3	100	1	1.79
4	100	0	2.39
5	100	1	2.99
6	100	0	3.59
7	100	0	4.18
8	100	0	4.78
9	100	0	5.38
10	100	0	5.98
11	100	0	6.57
12	100	1	7.17
13	100	1	7.77
14	100	1	8.37
15	100	0	8.96
16	100	1	9.56
17	100	1	10.16
18	100	0	10.75
19	100	1	11.36
20	100	1	11.95
21	100	1	12.55
22	100	1	13.14
23	100	1	13.75
24	100	0	14.34
25	100	1	14.94
26	100	1	15.53
27	100	1	16.13
28	100	1	16.73
29	100	1	17.26
30	100	1	17.79
31	100	1	18.39
32	100	1	18.98
33	100	1	19.58
34	100	1	20.18
35	100	1	20.78
36	100	0	21.38
37	100	0	21.97
38	100	0	22.57
39	100	0	23.17
40	100	1	23.76
41	100	1	24.36
42	100	2	24.96
43	100	0	25.56
44	100	0	26.16
45	100	1	26.75
46	100	2	27.35
47	100	0	27.95
48	100	1	28.55
49	100	2	29.14
50	100	2	29.74
51	100	1	30.34
52	100	1	30.93
53	100	0	31.53
54	100	1	32.06
55	100	1	32.66
56	100	1	33.26
57	100	1	33.86
58	100	1	34.45
59	100	2	35.05
60	100	2	35.65
61	100	1	36.24
62	100	1	36.84
63	100	1	37.44
64	100	2	38.04
65	100	2	38.63
66	100	2	39.23
67	100	1	39.83
68	100	2	40.42
69	100	2	41.02
70	100	1	41.62
71	100	2	42.22
72	100	1	42.82
73	100	1	43.41
74	100	1	44.01
75	100	2	44.61
76	100	2	45.2
77	100	1	45.81
78	100	1	46.4
79	100	1	47.0
80	100	1	47.6
81	100	2	48.19
82	100	2	48.79
83	100	1	49.39
84	100	2	49.98
85	100	1	50.58
86	100	1	51.18
87	100	1	51.78
88	100	1	52.38
89	100	2	52.97
90	100	1	53.57
91	100	2	54.17
92	100	2	54.76
93	100	1	55.36
94	100	2	55.96
95	100	1	56.56
96	100	2	57.15
97	100	1	57.75
98	100	2	58.35
99	100	1	58.94
100	100	2	59.54
101	100	2	60.14
102	100	1	60.74
103	100	2	61.34
104	100	1	61.93
105	100	2	62.53
106	100	1	63.13
107	100	2	63.72
108	100	1	64.33
109	100	1	64.92
110	100	1	65.52
111	100	1	66.12
112	100	1	66.71
113	100	2	67.31
114	100	2	67.91
115	100	1	68.51
116	100	2	69.1
117	100	0	69.7
118	100	2	70.3
119	100	2	70.9
120	100	1	71.49
121	100	1	72.09
122	100	2	72.69
123	100	2	73.29
124	100	2	73.88
125	100	2	74.48
126	100	1	75.08
127	100	2	75.67
128	100	1	76.27
129	100	1	76.87
130	100	1	77.46
131	100	1	78.06
132	100	1	78.59
133	100	2	79.19
134	100	2	79.79
135	100	2	80.39
136	100	1	80.98
137	100	1	81.58
138	100	2	82.18
139	100	2	82.78
140	100	2	83.37
141	100	1	83.97
142	100	1	84.57
143	100	2	85.17
144	100	1	85.77
145	100	2	86.36
146	100	0	86.96
147	100	2	87.56
148	100	2	88.16
149	100	2	88.75
150	100	2	89.35
151	100	2	89.94
152	100	0	90.54
153	100	1	91.14
154	100	1	91.74
155	100	1	92.34
156	100	1	92.93
157	100	1	93.53
158	100	1	94.13
159	100	1	94.73
160	100	1	95.32
161	100	2	95.92
162	100	1	96.52
163	100	1	97.12
164	100	1	97.71
165	100	1	98.31
166	100	2	98.91
167	100	1	99.51
168	100	1	100.1
169	100	1	100.7
170	100	1	101.3
171	100	1	101.89
172	100	1	123.86
173	100	2	124.46
174	100	1	125.06
175	100	1	125.66
176	100	1	126.26
177	100	1	126.85
178	100	1	127.45
179	100	1	128.05
180	100	1	128.64
181	100	1	129.24
182	100	1	129.84
183	100	1	130.44
184	100	1	131.04
185	100	1	131.63
186	100	1	132.23
187	100	1	132.83
188	100	1	133.43
189	100	1	134.02
190	100	1	134.62
191	100	1	135.22
192	100	1	135.81
193	100	1	136.42
194	100	1	137.01
195	100	1	137.6
196	100	1	138.2
197	100	1	138.8
198	100	1	139.4
199	100	1	140.0
200	100	2	140.59
201	100	1	141.19
202	100	1	141.79
203	100	1	142.38
204	100	1	142.98
205	100	1	143.58
206	100	1	144.18
207	100	1	144.78
208	100	1	145.37
209	100	1	145.97
210	100	1	146.57
211	100	2	147.16
212	100	1	147.76
213	100	1	148.36
214	100	1	148.96
215	100	1	149.55
216	100	2	150.15
217	100	1	150.75
218	100	1	151.35
219	100	1	151.95
220	100	1	152.54
221	100	1	153.14
222	100	1	153.74
223	100	1	154.33
224	100	1	154.93
225	100	1	155.53
226	100	1	156.13
227	100	1	156.72
228	100	1	157.32
229	100	1	157.92
230	100	1	158.52
231	100	1	159.11
232	100	1	159.71
233	100	1	160.31
234	100	1	160.91
235	100	1	161.5
236	100	1	162.1
237	100	1	162.7
238	100	1	163.3
239	100	1	163.9
240	100	1	164.49
241	100	1	165.09
242	100	1	165.68
243	100	1	166.28
244	100	1	166.88
245	100	1	167.48
246	100	1	168.07
247	100	1	168.67
248	100	1	169.27
249	100	1	169.87
250	100	1	170.46
251	100	1	171.06
252	100	1	171.66
253	100	1	172.26
254	100	1	172.86
255	100	1	173.45
256	100	1	174.05
257	100	1	174.65
258	100	1	175.25
259	100	1	175.84
260	100	1	176.44
261	100	1	177.04
262	100	1	177.63
263	100	1	178.23
264	100	1	178.83
265	100	1	179.43
266	100	1	180.03
267	100	1	180.62
268	100	1	181.22
269	100	1	181.82
270	100	1	182.41
271	100	1	183.01
272	100	1	183.61
273	100	1	184.2
274	100	1	184.8
275	100	1	185.4
276	100	1	186.0
277	100	1	186.59
278	100	1	187.19
279	100	1	187.79
280	100	1	188.39
281	100	1	188.98
282	100	1	189.58
283	100	1	190.18
284	100	1	190.78
285	100	1	191.37
286	100	1	191.9
287	100	1	192.44
288	100	1	193.04
289	100	1	193.63
290	100	1	194.23
291	100	1	194.83
292	100	1	195.35
293	100	1	195.95
294	100	1	196.55
295	100	1	197.15
296	100	1	197.74
297	100	1	198.35
298	100	1	198.94
299	100	1	199.54
300	100	1	200.14
301	100	1	200.73
302	100	1	201.34
303	100	1	201.93
304	100	1	202.46
305	100	1	203.06
306	100	1	203.65
307	100	1	204.26
308	100	1	204.85
309	100	1	205.44
310	100	1	206.05
311	100	1	206.64
312	100	1	207.24
313	100	1	207.84
314	100	1	208.43
315	100	1	209.03
316	100	1	209.63
317	100	1	210.23
318	100	1	210.83
319	100	1	211.42
320	100	1	212.02
321	100	1	212.62
322	100	1	213.21
323	100	1	213.81
324	100	1	214.41
325	25	1	215.0
326	25	1	215.6
327	25	0	216.2
328	25	1	216.8
329	25	1	217.39
330	25	1	217.99
331	25	1	218.59
332	25	1	219.19
333	25	0	219.79
334	25	0	220.38
335	25	0	220.98
336	25	0	221.58
337	25	0	222.18
338	25	0	222.77
339	25	0	223.37
340	25	0	223.97
341	25	0	224.56
342	54	0	225.17
343	54	0	225.76
344	54	0	226.36
345	54	0	226.95
346	54	0	227.55
347	54	0	228.15
348	54	0	228.75
349	54	0	229.34
350	54	0	229.94
351	54	0	230.54
352	94	1	231.14
353	94	2	231.73
354	94	0	232.34
355	94	1	232.93
356	94	1	233.52
357	94	1	234.13
358	94	2	234.65
359	94	2	235.25
360	94	1	235.85
361	94	2	236.45
362	94	2	237.04
363	94	1	237.64
364	94	1	238.23
365	94	1	238.84
366	94	1	239.44
367	94	1	240.03
368	94	1	240.63
369	94	1	241.22
370	94	1	241.82
371	94	1	242.42
372	94	1	243.02
373	94	1	243.61
374	94	1	244.21
375	94	1	244.81
376	94	0	245.41
377	94	1	246.0
378	94	1	246.6
379	94	1	247.2
380	94	1	247.8
381	94	1	248.39
382	94	1	248.99
383	94	1	249.59
384	94	1	250.18
385	94	1	250.78
386	94	1	251.39
387	94	1	251.98
388	94	1	252.58
389	94	1	253.17
390	94	1	253.77
391	94	1	254.37
392	94	1	254.97
393	94	1	255.56
394	94	1	256.16
395	94	1	256.76
396	94	1	257.36
397	94	1	257.95
398	94	1	258.55
399	94	1	259.15
400	94	1	259.75
401	94	1	260.34
402	94	1	260.94
403	94	1	261.54
404	94	1	262.13
405	94	1	262.73
406	94	1	263.33
407	94	1	263.93
408	94	1	264.53
409	94	1	265.05
410	94	1	265.65
411	94	1	266.25
412	94	1	266.85
413	94	1	267.45
414	94	1	268.04
415	94	1	268.64
416	94	1	269.24
417	94	1	269.83
418	94	1	270.43
419	94	1	271.03
420	94	1	271.63
421	94	1	272.23
422	94	1	272.82
423	94	1	273.42
424	94	1	274.02
425	94	2	274.61
426	94	1	275.21
427	94	1	275.81
428	94	1	276.4
429	94	1	277.01
430	94	1	277.6
431	94	1	278.2
432	94	1	278.8
433	94	1	279.39
434	94	1	279.99
435	94	1	280.52
436	94	1	281.12
437	94	1	281.72
438	94	1	282.25
439	94	1	282.85
440	94	1	283.44
441	94	1	284.04
442	94	1	284.64
443	94	1	285.23
444	94	1	285.84
445	94	1	286.43
446	94	1	287.03
447	94	1	287.63
448	94	1	288.22
449	94	1	288.82
450	94	1	289.42
451	94	2	290.01
452	94	1	290.62
453	94	1	291.21
454	94	1	291.8
455	94	1	292.4
456	94	1	293.0
457	94	1	293.6
458	94	1	294.13
459	94	1	294.73
460	94	1	295.32
461	94	1	295.92
462	94	1	296.52
463	94	1	297.12
464	94	1	297.71
465	94	1	298.31
466	94	1	298.91
467	94	1	299.51
468	94	2	300.11
469	94	1	300.7
470	94	1	301.23
471	94	1	301.83
472	94	1	302.43
473	94	1	303.02
474	94	1	303.62
475	94	1	304.22
476	94	1	304.82
477	94	1	305.41
478	94	1	306.01
479	94	1	306.54
480	94	1	307.14
481	94	1	307.74
482	94	1	308.34
483	94	1	308.93
484	94	1	309.53
485	94	1	310.13
486	94	1	310.72
487	94	1	311.32
488	94	1	311.92
489	94	1	312.52
490	94	1	313.11
491	94	1	313.71
492	94	1	314.31
493	94	1	314.9
494	94	1	315.51
495	94	1	316.1
496	94	1	316.7
497	94	1	317.3
498	94	1	317.9
499	94	1	318.49
500	94	1	319.09
501	94	1	319.68
502	94	1	320.28
503	94	1	320.88
504	94	1	321.48
505	94	1	322.08
506	94	1	322.67
507	94	1	323.27
508	94	1	323.87
509	94	1	324.46
510	94	1	325.06
511	94	1	325.66
512	94	1	326.26
513	94	1	326.86
514	94	1	327.45
515	94	1	328.05
516	94	1	328.65
517	94	1	329.24
518	94	1	329.84
519	94	1	330.44
520	94	1	331.04
521	94	0	331.63
522	94	1	332.23
523	94	1	332.83
524	94	2	333.42
525	94	1	334.02
526	94	1	334.62
527	94	1	335.22
528	94	1	335.75
529	94	1	336.35
530	94	1	336.94
531	94	1	337.54
532	94	1	338.14
533	94	1	338.74
534	94	1	339.33
535	94	1	339.93
536	94	1	340.53
537	94	1	341.13
538	94	1	341.65
539	94	1	342.26
540	94	1	342.85
541	94	1	343.45
542	94	1	344.04
543	94	1	344.64
544	94	1	345.24
545	94	1	345.84
546	94	1	346.44
547	94	1	347.03
548	94	1	347.63
549	94	1	348.23
550	94	1	348.82
551	94	1	349.42
552	94	1	350.02
553	94	1	350.62
554	94	1	351.22
555	94	1	351.81
556	94	1	352.41
557	94	1	353.01
558	94	1	353.6
559	94	1	354.2
560	94	1	354.8
561	94	1	355.4
562	94	2	356.0
563	94	1	356.6
564	94	1	357.19
565	94	1	357.79
566	94	1	358.39
567	94	1	358.98
568	94	1	359.58
