# Supplementary material for: Generalisable 3D printing error detection and correction via multi-head neural networks
Source: Nat Commun. 2022 Aug 15;13:4654. doi: 10.1038/s41467-022-31985-y (PMC9378646; doi:10.1038/s41467-022-31985-y)
Supplement: Supplementary file 8 — Source Data [file 41467_2022_31985_MOESM8_ESM.zip › Source Data/figure4a-1-filtered.csv]

	flow_rate	printing_times
0	0	0.0
1	1	5.98
2	1	11.95
3	1	17.79
4	1	23.76
5	1	29.74
6	1	35.65
7	1	41.62
8	1	47.6
9	1	53.57
10	1	59.54
11	1	65.52
12	1	71.49
13	1	77.46
14	1	83.37
15	1	89.35
16	1	95.32
17	1	101.3
18	1	128.64
19	1	134.62
20	1	140.59
21	1	146.57
22	1	152.54
23	1	158.52
24	1	164.49
25	1	170.46
26	1	176.44
27	1	182.41
28	1	188.39
29	1	194.23
30	1	200.14
31	1	206.05
32	1	212.02
33	0	217.99
34	0	223.97
35	1	229.94
36	1	235.85
37	1	241.82
38	1	247.8
39	1	253.77
40	1	259.75
41	1	265.65
42	1	271.63
43	1	277.6
44	1	283.44
45	1	289.42
46	1	295.32
47	1	301.23
48	1	307.14
49	1	313.11
50	1	319.09
51	1	325.06
52	1	331.04
53	1	336.94
54	1	342.85
55	1	348.82
56	1	354.8
