# Supplementary material for: Generalisable 3D printing error detection and correction via multi-head neural networks
Source: Nat Commun. 2022 Aug 15;13:4654. doi: 10.1038/s41467-022-31985-y (PMC9378646; doi:10.1038/s41467-022-31985-y)
Supplement: Supplementary file 8 — Source Data [file 41467_2022_31985_MOESM8_ESM.zip › Source Data/figure4a-3-raw.csv]

	z_offset	z_offset_prediction	printing_times
0	0.0	2	0.0
1	0.0	2	0.6
2	0.0	1	1.19
3	0.0	2	1.79
4	0.0	2	2.39
5	0.0	2	2.98
6	0.0	1	3.58
7	0.0	1	4.18
8	0.0	1	4.78
9	0.0	1	5.37
10	0.0	1	5.97
11	0.0	1	6.57
12	0.0	1	7.17
13	0.0	1	7.76
14	0.0	1	8.36
15	0.0	1	8.96
16	0.0	1	9.49
17	0.0	1	10.09
18	0.0	1	10.69
19	0.0	1	11.28
20	0.0	1	11.81
21	0.0	1	12.41
22	0.0	1	13.01
23	0.0	1	13.6
24	0.0	1	14.21
25	0.0	1	14.8
26	0.0	1	15.4
27	0.0	1	16.0
28	0.0	1	16.59
29	0.0	1	17.19
30	0.0	1	17.8
31	0.0	1	18.38
32	0.0	1	18.98
33	0.0	1	19.58
34	0.0	1	20.18
35	0.0	1	20.78
36	0.0	1	21.37
37	0.0	1	21.97
38	0.0	1	22.57
39	0.0	1	23.16
40	0.0	1	23.76
41	0.0	1	24.36
42	0.0	1	24.96
43	0.0	2	25.55
44	0.0	1	26.15
45	0.0	1	26.75
46	0.0	2	27.34
47	0.0	2	27.95
48	0.0	1	28.54
49	0.0	2	29.14
50	0.0	2	29.74
51	0.0	1	30.33
52	0.0	1	30.93
53	0.0	2	31.53
54	0.0	2	32.13
55	0.0	2	32.72
56	0.0	1	33.32
57	0.0	1	33.92
58	0.0	2	34.52
59	0.0	2	35.11
60	0.0	2	35.71
61	0.0	1	36.31
62	0.0	2	40.29
63	0.0	1	40.89
64	0.0	1	41.48
65	0.0	2	42.08
66	0.0	2	42.68
67	0.0	1	43.28
68	0.0	2	43.88
69	0.0	2	44.47
70	0.0	2	45.07
71	0.0	2	45.67
72	0.0	1	46.26
73	0.0	2	46.86
74	-0.04	2	47.46
75	-0.04	2	48.06
76	-0.04	2	48.65
77	-0.04	1	49.25
78	-0.04	2	49.85
79	-0.04	1	50.45
80	-0.04	2	50.97
81	-0.04	2	51.58
82	-0.04	1	52.17
83	-0.04	1	52.77
84	-0.04	2	53.37
85	-0.04	2	53.96
86	-0.09	2	54.56
87	-0.09	1	55.16
88	0.19	1	55.76
89	0.19	1	56.35
90	0.19	1	56.96
91	0.19	2	57.55
92	0.19	2	58.14
93	0.19	2	58.75
94	0.19	1	59.34
95	0.19	1	59.94
96	0.19	2	60.54
97	0.19	2	61.13
98	0.19	2	61.73
99	0.19	1	62.33
100	0.19	2	62.93
101	0.19	2	63.52
102	0.19	2	64.12
103	0.19	2	64.72
104	0.19	2	65.32
105	0.19	1	65.91
106	0.19	2	66.51
107	0.19	2	67.11
108	0.19	2	67.7
109	0.19	2	68.3
110	0.09	1	68.9
111	0.09	1	69.5
112	0.09	2	70.1
113	0.09	2	70.69
114	0.09	2	71.29
115	0.09	2	71.89
116	0.09	2	72.48
117	0.09	2	73.08
118	0.09	2	73.68
119	0.09	2	74.28
120	0.09	2	74.87
121	0.09	2	75.47
122	-0.01	2	76.07
123	-0.01	2	76.67
124	-0.01	2	77.26
125	-0.01	1	77.86
126	-0.01	1	78.46
127	-0.01	1	79.06
128	-0.01	2	79.65
129	-0.01	2	80.25
130	-0.01	2	80.85
131	-0.01	1	81.44
132	-0.01	2	82.04
133	-0.01	1	82.64
134	-0.01	2	83.24
135	-0.01	2	83.84
136	-0.01	1	84.43
137	-0.01	1	85.03
138	-0.01	1	85.63
139	-0.01	2	86.22
140	-0.01	1	86.82
141	-0.01	2	87.42
142	-0.01	1	88.02
143	-0.01	1	88.55
144	-0.01	2	89.14
145	-0.01	2	89.74
146	-0.01	1	90.34
147	-0.01	1	90.94
148	-0.01	1	91.54
149	-0.01	2	92.13
150	-0.01	2	92.73
151	-0.01	1	93.33
152	-0.01	1	93.92
153	-0.01	1	94.52
154	-0.01	2	95.12
155	-0.01	2	95.72
156	-0.01	1	96.32
157	-0.01	2	96.91
158	-0.01	1	97.51
159	-0.01	1	98.11
160	-0.01	2	98.71
161	-0.01	2	99.3
162	-0.01	1	99.9
163	-0.01	1	100.5
164	-0.01	2	101.1
165	-0.01	2	101.69
166	-0.01	1	102.29
167	-0.01	1	102.89
168	-0.01	2	103.48
169	-0.01	1	104.08
170	-0.01	2	104.68
171	-0.01	2	105.27
172	-0.01	1	105.87
173	-0.01	1	106.47
174	-0.01	1	107.07
175	-0.01	1	107.67
176	-0.01	1	108.27
177	-0.01	2	108.86
178	-0.01	1	109.46
179	-0.01	1	110.06
180	-0.01	1	110.66
181	-0.01	2	111.25
182	-0.01	2	111.85
183	-0.01	1	112.44
184	-0.01	2	113.04
185	-0.01	1	113.64
186	-0.01	2	114.24
187	-0.01	2	114.77
188	-0.01	1	115.37
189	-0.01	1	115.96
190	-0.01	1	116.56
191	-0.01	1	117.16
192	-0.01	2	117.76
193	-0.01	2	118.35
194	-0.01	1	118.95
195	-0.01	1	119.55
196	-0.01	1	120.14
197	-0.01	2	120.74
198	-0.01	1	121.34
199	-0.01	1	121.94
200	-0.01	2	122.53
201	-0.01	1	123.13
202	-0.01	2	123.73
203	-0.01	2	124.33
204	-0.01	1	124.93
205	-0.01	1	125.52
206	-0.01	1	126.12
207	-0.01	1	126.72
208	-0.01	1	127.31
209	-0.01	1	127.91
210	-0.01	1	128.51
211	-0.01	1	129.11
212	-0.01	1	129.7
213	-0.01	1	130.3
214	-0.01	1	130.83
215	-0.01	1	131.43
216	-0.01	2	132.03
217	-0.01	1	132.62
218	-0.01	1	133.22
219	-0.01	1	133.82
220	-0.01	1	134.42
221	-0.01	1	135.01
222	-0.01	1	135.61
223	-0.01	1	136.21
224	-0.01	2	136.81
225	-0.01	1	137.4
226	-0.01	1	138.0
227	-0.01	2	138.6
228	-0.01	1	139.2
229	-0.01	1	139.79
230	-0.01	1	140.39
231	-0.01	2	140.99
232	-0.01	2	141.58
233	-0.01	1	142.18
234	-0.01	1	142.78
235	-0.01	2	143.38
236	-0.01	1	143.98
237	-0.01	1	144.57
238	-0.01	1	145.17
239	-0.01	1	145.77
240	-0.01	2	146.37
241	-0.01	1	146.96
242	-0.01	1	147.56
243	-0.01	2	148.16
244	-0.01	1	148.76
245	-0.01	1	149.36
246	-0.01	2	149.95
247	-0.01	1	150.55
248	-0.01	2	151.15
249	-0.01	1	151.74
250	-0.01	1	152.34
251	-0.01	1	152.94
252	-0.01	2	153.53
253	-0.01	1	154.13
254	-0.01	1	154.73
255	-0.01	1	155.32
256	-0.01	1	155.92
257	-0.01	1	156.52
258	-0.01	1	157.12
259	-0.01	1	157.72
260	-0.01	1	158.31
261	-0.01	1	158.91
262	-0.01	1	159.51
263	-0.01	1	160.1
264	-0.01	2	160.7
265	-0.01	1	161.23
266	-0.01	1	161.83
267	-0.01	1	162.43
268	-0.01	1	163.02
269	-0.01	1	163.62
270	-0.01	1	164.22
271	-0.01	1	164.81
272	-0.01	1	165.42
273	-0.01	2	166.01
274	-0.01	1	166.61
275	-0.01	2	167.21
276	-0.01	1	167.8
277	-0.01	2	168.4
278	-0.01	2	169.0
279	-0.01	1	169.6
280	-0.01	1	170.2
281	-0.01	1	170.79
282	-0.01	1	171.39
283	-0.01	1	171.99
284	-0.01	2	172.58
285	-0.01	1	173.18
286	-0.01	1	173.78
287	-0.01	1	174.38
288	-0.01	1	174.97
289	-0.01	1	175.57
290	-0.01	1	176.17
291	-0.01	1	176.77
292	-0.01	1	177.36
293	-0.01	1	177.96
294	-0.01	1	178.56
295	-0.01	1	179.16
296	-0.01	1	179.75
297	-0.01	1	180.35
298	-0.01	1	180.95
299	-0.01	1	181.54
300	-0.01	1	182.15
301	-0.01	1	182.74
302	-0.01	1	183.34
303	-0.01	1	183.94
304	-0.01	1	184.53
305	-0.01	2	185.13
306	-0.01	1	185.73
307	-0.01	2	186.32
308	-0.01	1	186.92
309	-0.01	1	187.52
310	-0.01	2	188.11
311	-0.01	1	188.71
312	-0.01	1	189.31
313	-0.01	1	189.91
314	-0.01	1	190.51
315	-0.01	1	191.1
316	-0.01	1	191.7
317	-0.01	1	192.3
318	-0.01	1	192.9
319	-0.01	1	193.5
320	-0.01	1	194.09
321	-0.01	1	194.69
322	-0.01	1	195.29
323	-0.01	1	195.88
324	-0.01	1	196.48
325	-0.01	1	197.08
326	-0.01	2	197.68
327	-0.01	1	198.27
328	-0.01	1	198.87
329	-0.01	1	199.47
330	-0.01	1	200.06
331	-0.01	1	200.66
332	-0.01	1	201.26
333	-0.01	1	201.86
334	-0.01	1	202.46
335	-0.01	1	203.05
336	-0.01	1	203.65
337	-0.01	1	204.25
338	-0.01	1	204.84
339	-0.01	1	205.45
340	-0.01	1	206.04
341	-0.01	1	206.64
342	-0.01	1	207.24
343	-0.01	1	207.83
344	-0.01	1	208.43
345	-0.01	1	209.03
346	-0.01	1	209.62
347	-0.01	1	210.22
348	-0.01	1	210.82
349	-0.01	1	211.42
350	-0.01	2	212.02
351	-0.01	1	212.54
352	-0.01	1	213.14
353	-0.01	1	213.74
354	-0.01	1	214.34
355	-0.01	1	214.94
356	-0.01	1	215.53
357	-0.01	1	216.13
358	-0.01	1	216.73
359	-0.01	1	217.32
360	-0.01	1	217.92
361	-0.01	1	218.52
362	-0.01	1	219.12
363	-0.01	1	219.64
364	-0.01	1	220.18
365	-0.01	1	220.78
366	-0.01	1	221.37
367	-0.01	1	221.97
368	-0.01	1	222.57
369	-0.01	1	223.17
370	-0.01	1	223.76
371	-0.01	1	224.36
372	-0.01	1	224.96
373	-0.01	1	225.56
374	-0.01	1	226.15
375	-0.01	1	226.75
376	-0.01	1	227.35
377	-0.01	1	227.94
378	-0.01	1	228.54
379	-0.01	1	229.14
380	-0.01	1	229.74
381	-0.01	1	230.34
382	-0.01	1	230.93
383	-0.01	1	231.53
384	-0.01	1	232.13
385	-0.01	1	232.72
386	-0.01	1	233.32
387	-0.01	1	233.92
388	-0.01	1	234.52
389	-0.01	1	235.11
390	-0.01	1	235.71
391	-0.01	1	236.31
392	-0.01	1	236.91
393	-0.01	2	237.5
394	-0.01	1	238.1
395	-0.01	1	238.7
396	-0.01	1	239.3
397	-0.01	1	239.89
398	-0.01	1	240.49
399	-0.01	1	241.09
400	-0.01	1	241.69
401	-0.01	1	242.28
402	-0.01	1	242.88
403	-0.01	1	243.48
404	-0.01	1	244.08
405	-0.01	1	244.67
406	-0.01	1	245.27
407	-0.01	1	245.87
408	-0.01	1	246.46
409	-0.01	2	247.06
410	-0.01	1	247.66
411	-0.01	1	248.26
412	-0.01	1	248.86
413	-0.01	1	249.45
414	-0.01	1	250.05
415	-0.01	1	250.65
416	-0.01	1	251.25
417	-0.01	1	251.84
418	-0.01	1	252.44
419	-0.01	1	253.04
420	-0.01	1	253.63
421	-0.01	1	254.24
422	-0.01	1	254.83
423	-0.01	1	255.43
424	-0.01	1	256.03
425	-0.01	2	256.62
426	-0.01	1	257.22
427	-0.01	1	257.81
428	-0.01	1	258.41
429	-0.01	1	259.01
430	-0.01	1	259.61
431	-0.01	1	260.2
432	-0.01	1	260.8
433	-0.01	1	261.4
434	-0.01	1	262.0
435	-0.01	1	262.6
436	-0.01	1	263.19
437	-0.01	1	263.79
438	-0.01	1	264.39
439	-0.01	1	264.98
440	-0.01	1	265.58
441	-0.01	2	266.18
442	-0.01	1	266.78
443	-0.01	1	267.38
444	-0.01	1	267.97
445	-0.01	1	268.57
446	-0.01	1	269.1
447	-0.01	1	269.7
448	-0.01	1	270.3
449	-0.01	1	270.89
450	-0.01	1	271.49
451	-0.01	1	272.09
452	-0.01	1	272.68
453	-0.01	1	273.28
454	-0.01	1	273.88
455	-0.01	1	274.48
456	-0.01	1	275.07
457	-0.01	1	275.67
458	-0.01	1	276.27
459	-0.01	1	276.87
460	-0.01	1	277.46
461	-0.01	1	278.06
462	-0.01	1	278.66
463	-0.01	1	279.26
464	-0.01	1	279.85
465	-0.01	1	280.45
466	-0.01	1	281.05
467	-0.01	1	281.64
468	-0.01	1	282.24
469	-0.01	1	282.84
470	-0.01	1	283.44
471	-0.01	1	284.04
472	-0.01	1	284.63
473	-0.01	1	285.23
474	-0.01	1	285.83
475	-0.01	1	286.42
476	-0.01	1	287.02
477	-0.01	1	287.62
478	-0.01	1	288.22
479	-0.01	1	288.82
480	-0.01	1	289.41
481	-0.01	1	290.01
482	-0.01	1	290.61
483	-0.01	1	291.2
484	-0.01	1	291.8
485	-0.01	1	292.4
486	-0.01	1	293.0
487	-0.01	1	293.6
488	-0.01	1	294.19
489	-0.01	1	294.79
490	-0.01	1	295.39
491	-0.01	1	295.98
492	-0.01	1	296.58
493	-0.01	1	297.18
494	-0.01	1	297.78
495	-0.01	1	298.37
496	-0.01	1	298.97
497	-0.01	1	299.57
498	-0.01	1	300.16
499	-0.01	1	300.76
500	-0.01	1	301.36
501	-0.01	1	301.96
502	-0.01	1	302.56
503	-0.01	1	303.15
504	-0.01	1	303.75
505	-0.01	1	304.35
506	-0.01	1	304.95
507	-0.01	1	305.55
508	-0.01	1	306.14
509	-0.01	1	306.74
510	-0.01	1	307.33
511	-0.01	1	307.93
512	-0.01	1	308.53
513	-0.01	1	309.13
514	-0.01	1	309.73
515	-0.01	1	310.32
516	-0.01	2	310.92
517	-0.01	1	311.52
518	-0.01	1	312.12
519	-0.01	1	312.71
520	-0.01	1	313.31
521	-0.01	1	313.91
522	-0.01	1	314.5
523	-0.01	1	315.1
524	-0.01	2	315.71
525	-0.01	1	316.3
526	-0.01	1	316.89
527	-0.01	1	317.49
528	-0.01	1	318.09
529	-0.01	1	318.68
530	-0.01	1	319.29
531	-0.01	1	319.88
532	-0.01	2	320.48
533	-0.01	1	321.08
534	-0.01	1	321.67
535	-0.01	1	322.27
536	-0.01	1	322.87
537	-0.01	1	323.46
538	-0.01	1	324.06
539	-0.01	1	324.66
540	-0.01	1	325.26
541	-0.01	1	325.86
542	-0.01	1	326.45
543	-0.01	1	327.05
544	-0.01	1	327.65
545	-0.01	1	328.24
546	-0.01	1	328.84
547	-0.01	1	329.44
548	-0.01	2	330.04
549	-0.01	1	330.63
550	-0.01	1	331.23
551	-0.01	1	331.83
552	-0.01	1	332.43
553	-0.01	1	333.02
554	-0.01	1	333.62
555	-0.01	1	334.22
556	-0.01	1	334.81
557	-0.01	1	335.41
558	-0.01	1	336.02
559	-0.01	1	336.61
560	-0.01	1	337.2
561	-0.01	1	337.8
562	-0.01	1	338.4
563	-0.01	1	338.93
564	-0.01	1	339.46
565	-0.01	1	340.06
566	-0.01	1	340.66
567	-0.01	1	341.26
568	-0.01	1	341.85
569	-0.01	1	342.45
570	-0.01	1	343.05
571	-0.01	1	343.65
572	-0.01	1	344.24
573	-0.01	1	344.84
574	-0.01	1	345.44
575	-0.01	1	346.04
576	-0.01	1	346.63
577	-0.01	1	347.23
578	-0.01	1	347.83
579	-0.01	1	348.42
580	-0.01	1	349.02
581	-0.01	1	349.62
582	-0.01	1	350.22
583	-0.01	2	350.81
584	-0.01	1	351.41
585	-0.01	1	352.01
586	-0.01	1	352.6
587	-0.01	1	353.2
588	-0.01	1	353.81
589	-0.01	1	354.4
590	-0.01	1	355.0
591	-0.01	2	355.59
592	-0.01	1	356.19
593	-0.01	1	356.79
594	-0.01	1	357.38
595	-0.01	1	357.98
596	-0.01	1	358.58
597	-0.01	1	359.18
598	-0.01	1	359.78
