# Supplementary material for: Generalisable 3D printing error detection and correction via multi-head neural networks
Source: Nat Commun. 2022 Aug 15;13:4654. doi: 10.1038/s41467-022-31985-y (PMC9378646; doi:10.1038/s41467-022-31985-y)
Supplement: Supplementary file 8 — Source Data [file 41467_2022_31985_MOESM8_ESM.zip › Source Data/figure4c-raw.csv]

	z_offset_real	z_offset_class_all	flow_rate_class_all	printing_time
0	0.0	1	0	0.0
1	0.0	2	0	0.6000000000000001
2	0.0	2	0	1.2000000000000002
3	0.0	2	0	1.8
4	0.0	2	2	2.39
5	0.0	1	0	2.99
6	0.0	2	0	3.5900000000000003
7	0.0	2	1	4.19
8	0.0	1	1	4.79
9	0.0	1	0	5.38
10	0.0	2	0	5.98
11	0.0	2	0	6.58
12	0.0	2	0	7.170000000000001
13	0.0	2	2	7.7700000000000005
14	0.0	2	1	8.370000000000001
15	0.0	2	0	8.97
16	0.0	2	0	9.56
17	0.0	1	1	10.17
18	0.0	1	1	10.76
19	0.0	1	1	11.350000000000001
20	0.0	1	1	11.950000000000001
21	0.0	1	1	12.55
22	0.0	2	2	13.15
23	0.0	2	1	13.74
24	0.0	2	2	14.340000000000002
25	0.0	2	2	14.940000000000001
26	0.0	2	0	15.540000000000001
27	0.0	2	2	16.130000000000003
28	0.0	2	1	16.73
29	0.0	1	1	17.330000000000002
30	0.0	1	0	17.93
31	0.0	1	1	18.53
32	0.0	2	0	19.12
33	0.0	2	0	19.720000000000002
34	0.0	1	1	20.32
35	0.0	1	1	20.91
36	0.0	1	1	21.51
37	0.0	1	1	22.110000000000003
38	0.0	1	1	22.71
39	0.0	1	1	23.310000000000002
40	0.0	2	1	23.900000000000002
41	0.0	1	1	24.5
42	0.0	1	0	25.1
43	0.0	1	2	25.700000000000003
44	0.0	2	1	26.290000000000003
45	0.0	2	2	26.89
46	0.0	2	1	27.490000000000002
47	0.0	2	1	28.080000000000002
48	0.0	2	2	28.680000000000003
49	0.0	2	2	29.28
50	0.0	1	2	29.87
51	0.0	1	1	30.470000000000002
52	0.0	2	1	31.07
53	0.0	1	2	31.67
54	0.0	1	2	32.27
55	0.0	2	2	32.86
56	0.0	1	2	33.46
57	0.0	1	0	34.06
58	0.0	1	1	34.650000000000006
59	0.0	1	1	35.25
60	0.0	1	1	35.85
61	0.0	2	1	36.45
62	0.0	1	1	37.050000000000004
63	0.0	1	1	37.64
64	0.0	1	1	38.24
65	0.0	1	1	38.84
66	0.0	2	1	39.43
67	0.0	2	1	40.03
68	0.0	2	1	40.63
69	0.0	1	1	41.230000000000004
70	0.0	1	1	41.830000000000005
71	0.0	2	1	42.42
72	0.0	2	1	43.02
73	0.0	2	0	43.620000000000005
74	0.0	1	1	44.21
75	0.0	1	1	44.81
76	0.0	2	2	45.410000000000004
77	0.0	2	1	46.010000000000005
78	0.0	1	1	46.6
79	0.0	2	2	47.2
80	0.0	1	1	47.800000000000004
81	0.0	1	1	48.39
82	0.0	2	1	49.0
83	0.0	2	1	49.59
84	0.0	2	0	50.18
85	0.0	1	1	50.790000000000006
86	0.0	1	1	51.38
87	0.0	2	2	51.980000000000004
88	0.0	2	1	52.580000000000005
89	0.0	1	1	53.17
90	0.0	1	1	53.77
91	0.0	2	1	54.370000000000005
92	0.28	1	1	54.96
93	0.28	1	1	55.56
94	0.28	2	0	56.160000000000004
95	0.28	1	1	56.760000000000005
96	0.28	1	1	57.36000000000001
97	0.28	1	1	57.95
98	0.28	1	0	58.550000000000004
99	0.28	2	0	59.150000000000006
100	0.28	2	0	59.75000000000001
101	0.28	2	2	60.34
102	0.28	1	1	60.940000000000005
103	0.28	2	1	61.540000000000006
104	0.28	2	0	62.14
105	0.28	2	0	62.730000000000004
106	0.28	1	1	63.330000000000005
107	0.28	1	1	63.93000000000001
108	0.28	2	1	64.53
109	0.28	1	0	65.12
110	0.28	2	0	65.72
111	0.28	2	0	66.32000000000001
112	0.28	1	0	66.92
113	0.28	2	0	67.52000000000001
114	0.28	1	0	68.11
115	0.28	2	0	68.71000000000001
116	0.28	2	0	69.30000000000001
117	0.28	1	1	69.9
118	0.28	2	0	70.5
119	0.28	2	0	71.10000000000001
120	0.28	2	0	71.69
121	0.28	2	0	72.29
122	0.28	2	0	72.89
123	0.28	1	1	73.49000000000001
124	0.28	2	0	74.09
125	0.28	1	0	74.68
126	0.28	2	0	75.28
127	0.28	2	0	75.88000000000001
128	0.28	2	0	76.47
129	0.28	2	0	77.07000000000001
130	0.28	1	0	77.67
131	0.28	2	0	78.27000000000001
132	0.28	2	0	78.86
133	0.28	1	0	79.46000000000001
134	0.28	1	0	80.06
135	0.28	2	0	80.66000000000001
136	0.28	2	0	81.25
137	0.28	2	0	81.85000000000001
138	0.28	2	1	82.45
139	0.28	1	1	83.04
140	0.28	2	0	83.65
141	0.28	2	0	84.24000000000001
142	0.28	2	0	84.84
143	0.28	2	1	85.43
144	0.28	2	0	86.03
145	0.28	1	0	86.56
146	0.28	2	0	87.16000000000001
147	0.28	2	0	87.76
148	0.28	2	0	88.36
149	0.28	2	1	88.95
150	0.28	1	1	89.55000000000001
151	0.28	2	2	90.15
152	0.28	2	0	90.75
153	0.28	0	0	91.34
154	0.28	2	0	91.94000000000001
155	0.28	1	1	92.54
156	0.28	2	0	93.14
157	0.28	1	0	93.73
158	0.28	1	0	94.33000000000001
159	0.28	2	0	94.93
160	0.28	1	0	95.53
161	0.28	1	1	96.12
162	0.28	0	0	96.72000000000001
163	0.28	1	1	97.32000000000001
164	0.28	2	0	97.91000000000001
165	0.28	2	1	98.51
166	0.28	1	0	99.11
167	0.28	2	2	99.71000000000001
168	0.28	2	0	100.31
169	0.28	1	0	100.9
170	0.28	2	0	101.5
171	0.28	2	0	102.03
172	0.28	2	0	102.56
173	0.28	2	0	103.16000000000001
174	0.28	1	0	103.76
175	0.28	2	0	104.35000000000001
176	0.28	1	1	104.95
177	0.28	1	1	105.55000000000001
178	0.28	1	1	106.14
179	0.28	2	0	106.74000000000001
180	0.28	2	0	107.34
181	0.28	2	0	107.94000000000001
182	0.28	2	0	108.53
183	0.28	2	0	109.13000000000001
184	0.28	1	0	109.73
185	0.28	2	0	110.33000000000001
186	0.28	2	1	110.93
187	0.28	2	0	111.52000000000001
188	0.28	2	0	112.12
189	0.28	2	0	112.65
190	0.28	1	0	113.18
191	0.28	2	0	113.78
192	0.28	2	1	114.38000000000001
193	0.28	1	1	114.97000000000001
194	0.28	2	0	115.57000000000001
195	0.28	1	0	116.17
196	0.28	2	0	116.76
197	0.28	2	0	117.37
198	0.28	2	0	117.96000000000001
199	0.28	1	0	118.56
200	0.28	2	0	119.16000000000001
201	0.28	1	0	119.76
202	0.28	2	0	120.35000000000001
203	0.28	1	1	120.95
204	0.28	1	1	121.48
205	0.28	1	1	122.01
206	0.28	2	0	122.61000000000001
207	0.28	2	0	123.21000000000001
208	0.28	2	2	123.80000000000001
209	0.28	1	0	124.4
210	0.28	1	0	125.00000000000001
211	0.28	2	0	125.59
212	0.28	2	0	126.19000000000001
213	0.28	2	0	126.79
214	0.28	2	0	127.39000000000001
215	0.28	2	2	127.99000000000001
216	0.28	2	0	128.58
217	0.28	2	0	129.11
218	0.28	0	0	129.64000000000001
219	0.28	2	0	130.24
220	0.28	2	2	130.84
221	0.28	2	0	131.44
222	0.28	2	0	132.03
223	0.28	2	0	132.63
224	0.28	2	0	133.23000000000002
225	0.28	2	0	133.83
226	0.28	1	1	134.42000000000002
227	0.28	2	0	135.02
228	0.28	2	0	135.62
229	0.28	2	0	136.22
230	0.28	2	0	136.81
231	0.28	1	1	137.41
232	0.28	2	0	138.01000000000002
233	0.28	2	0	138.61
234	0.28	2	0	139.20000000000002
235	0.28	2	0	139.8
236	0.28	2	0	140.4
237	0.28	2	0	140.99
238	0.28	2	0	141.59
239	0.28	2	0	142.19
240	0.28	2	0	142.79000000000002
241	0.28	2	0	143.39000000000001
242	0.28	1	1	143.98000000000002
243	0.28	2	0	144.58
244	0.28	2	0	145.18
245	0.28	2	0	145.77
246	0.28	2	0	146.37
247	0.28	1	0	146.97
248	0.28	2	1	147.57000000000002
249	0.28	2	0	148.17000000000002
250	0.28	2	0	148.76000000000002
251	0.28	2	0	149.36
252	0.28	2	0	149.89000000000001
253	0.28	2	0	150.49
254	0.28	2	0	151.09
255	0.28	2	0	151.68
256	0.28	2	0	152.28
257	0.28	2	0	152.88
258	0.28	2	0	153.47
259	0.28	2	0	154.07000000000002
260	0.28	2	0	154.67000000000002
261	0.28	2	0	155.27
262	0.28	2	0	155.87
263	0.28	1	0	156.46
264	0.28	2	0	157.06
265	0.28	2	0	157.66
266	0.28	2	0	158.25
267	0.28	2	0	158.85000000000002
268	0.28	2	0	159.45000000000002
269	0.28	2	0	160.05
270	0.28	2	0	160.64000000000001
271	0.28	2	0	161.24
272	0.28	2	0	161.84
273	0.28	2	0	162.43
274	0.28	2	0	163.03
275	0.28	2	0	163.63000000000002
276	0.28	2	0	164.23000000000002
277	0.28	2	0	164.83
278	0.28	2	0	165.42000000000002
279	0.28	1	1	166.02
280	0.28	2	0	166.62
281	0.28	2	0	167.21
282	0.28	1	0	167.81
283	0.28	2	0	168.41
284	0.28	2	0	169.01000000000002
285	0.28	2	0	169.60000000000002
286	0.28	2	0	170.20000000000002
287	0.28	2	0	170.8
288	0.28	2	0	171.4
289	0.28	2	0	172.0
290	0.28	2	0	172.59
291	0.28	1	1	173.19
292	0.28	2	0	173.79000000000002
293	0.28	2	0	174.38000000000002
294	0.28	2	0	174.98000000000002
295	0.28	2	0	175.58
296	0.28	2	0	176.18
297	0.28	2	0	176.77
298	0.28	2	0	177.37
299	0.28	2	1	177.97
300	0.28	2	0	178.57000000000002
301	0.28	2	0	179.16000000000003
302	0.28	2	0	179.76000000000002
303	0.28	2	0	180.36
304	0.28	2	0	180.95000000000002
305	0.28	2	0	181.56
306	0.28	2	0	182.08
307	0.28	1	1	182.68
308	0.28	2	0	183.28
309	0.28	2	0	183.88000000000002
310	0.28	2	0	184.4
311	0.28	2	0	184.94
312	0.28	2	0	185.53
313	0.28	2	0	186.13000000000002
314	0.28	2	0	186.73000000000002
315	0.28	2	0	187.33
316	0.28	2	0	187.93
317	0.28	2	0	188.46
318	0.28	1	0	189.05
319	0.28	2	0	189.65
320	0.28	2	0	190.25
321	0.28	2	0	190.85000000000002
322	0.28	2	0	191.44
323	0.28	2	0	192.04000000000002
324	0.28	2	2	192.64000000000001
325	0.28	2	0	193.24
326	0.28	2	0	193.83
327	0.28	2	0	194.43
328	0.28	2	0	195.03
329	0.28	2	0	195.63000000000002
330	0.28	2	0	196.23000000000002
331	0.28	2	0	196.82000000000002
332	0.28	1	1	197.42000000000002
333	0.28	2	0	198.01000000000002
334	0.28	2	2	198.61
335	0.28	2	0	199.21
336	0.28	1	0	199.8
337	0.28	2	0	200.4
338	0.28	2	0	201.0
339	0.28	2	0	201.60000000000002
340	0.28	2	0	202.20000000000002
341	0.28	2	0	202.79000000000002
342	0.28	2	1	203.39000000000001
343	0.28	2	0	203.99
344	0.28	2	0	204.59
345	0.28	2	0	205.19000000000003
346	0.28	1	0	205.78
347	0.28	2	0	206.38000000000002
348	0.28	2	0	206.98000000000002
349	0.28	1	0	207.57000000000002
350	0.28	2	0	208.17000000000002
351	0.28	2	0	208.77
352	0.28	2	0	209.37
353	0.28	2	0	209.96
354	0.28	1	0	210.56
355	0.28	2	0	211.09
356	0.28	2	0	211.69000000000003
357	0.28	2	0	212.29000000000002
358	0.28	2	0	212.88000000000002
359	0.28	2	0	213.48000000000002
360	0.28	2	0	214.08
361	0.28	1	1	214.68
362	0.28	2	0	215.27
363	0.28	2	0	215.87
364	0.28	2	0	216.47000000000003
365	0.28	2	0	217.06
366	0.28	2	0	217.66000000000003
367	0.28	2	0	218.26000000000002
368	0.28	2	0	218.86
369	0.28	2	1	219.45000000000002
370	0.28	2	0	220.05
371	0.28	2	0	220.66000000000003
372	0.28	2	0	221.25
373	0.28	2	0	221.84
374	0.28	2	0	222.44000000000003
375	0.28	2	0	223.04000000000002
376	0.28	2	0	223.64000000000001
377	0.28	2	0	224.23000000000002
378	0.28	2	0	224.76000000000002
379	0.28	2	0	225.36
380	0.28	2	0	225.96
381	0.28	1	0	226.56
382	0.28	2	0	227.15
383	0.28	2	0	227.76000000000002
384	0.28	2	0	228.35000000000002
385	0.28	2	1	228.95000000000002
386	0.28	2	0	229.54000000000002
387	0.28	2	0	230.14000000000001
388	0.28	2	0	230.74
389	0.28	2	0	231.34
390	0.28	2	0	231.93
391	0.28	2	0	232.53
392	0.0	2	2	233.13000000000002
393	0.0	1	1	233.73000000000002
394	0.0	2	0	234.33
395	0.0	2	0	234.92000000000002
396	0.0	2	0	235.52
397	0.0	2	2	236.12
398	0.0	2	2	236.71
399	0.0	2	0	237.31
400	0.0	2	0	237.92000000000002
401	0.0	2	0	238.51000000000002
402	0.0	1	1	239.11
403	0.0	1	1	239.70000000000002
404	0.0	2	0	240.3
405	0.0	1	0	240.9
406	0.0	2	0	241.49
407	0.0	1	1	242.09
408	0.0	2	1	242.69000000000003
409	0.0	2	1	243.29000000000002
410	0.0	1	0	243.88000000000002
411	0.0	2	0	244.48000000000002
412	0.0	1	1	245.08
413	0.0	1	1	245.67000000000002
414	0.0	1	1	246.28
415	0.0	1	1	246.87
416	0.0	2	0	247.46
417	0.0	1	1	248.07000000000002
418	0.0	1	1	248.66000000000003
419	0.0	1	1	249.26000000000002
420	0.0	2	0	249.86
421	0.0	2	0	250.45000000000002
422	0.0	2	0	251.05
423	0.0	2	1	251.65
424	0.0	1	1	252.25000000000003
425	0.0	2	1	252.85000000000002
426	0.0	2	0	253.44000000000003
427	0.0	2	0	253.97000000000003
428	0.0	2	0	254.57000000000002
429	0.0	1	1	255.17000000000002
430	0.0	1	1	255.77
431	0.0	1	1	256.36
432	0.0	2	0	256.96000000000004
433	0.0	2	0	257.56
434	0.0	1	1	258.15000000000003
435	0.0	1	1	258.76
436	0.0	1	1	259.35
437	0.0	1	1	259.95
438	0.0	2	0	260.55
439	0.0	1	1	261.14000000000004
440	0.0	1	1	261.74
441	0.0	1	1	262.34000000000003
442	0.0	1	1	262.93
443	0.0	2	0	263.53000000000003
444	0.0	2	1	264.13
445	0.0	1	1	264.73
446	0.0	1	1	265.33000000000004
447	0.0	1	1	265.92
448	0.0	1	1	266.52000000000004
449	0.0	2	0	267.12
450	0.0	1	1	267.71000000000004
451	0.0	1	1	268.31
452	0.0	2	1	268.91
453	0.0	2	0	269.51
454	0.0	2	0	270.1
455	0.0	1	1	270.7
456	0.0	1	1	271.3
457	0.0	1	1	271.89000000000004
458	0.0	2	0	272.49
459	0.0	2	0	273.09000000000003
460	0.0	2	0	273.69
461	0.0	1	1	274.29
462	0.0	1	1	274.88
463	0.0	1	1	275.48
464	0.0	1	1	276.08000000000004
465	0.0	2	0	276.67
466	0.0	1	1	277.27000000000004
467	0.0	1	1	277.87
468	0.0	1	1	278.47
469	0.0	1	1	279.07
470	0.0	2	0	279.66
471	0.0	1	1	280.26
472	0.0	1	1	280.86
473	0.0	1	1	281.45000000000005
474	0.0	1	1	282.05
475	0.0	2	0	282.65000000000003
476	0.0	2	1	283.25
477	0.0	1	1	283.85
478	0.0	1	1	284.44
479	0.0	1	1	285.04
480	0.0	1	1	285.64000000000004
481	0.0	1	0	286.23
482	0.0	1	1	286.83000000000004
483	0.0	1	1	287.43
484	0.0	2	1	288.02000000000004
485	0.0	1	1	288.62
486	0.0	2	1	289.22
487	0.0	1	1	289.82
488	0.0	1	1	290.41
489	0.0	1	1	291.01
490	0.0	1	1	291.61
491	0.0	2	0	292.20000000000005
492	0.0	2	1	292.8
493	0.0	1	1	293.40000000000003
494	0.0	1	1	294.0
495	0.0	1	1	294.6
496	0.0	1	1	295.19
497	0.0	2	0	295.79
498	0.0	1	1	296.39000000000004
499	0.0	1	1	296.98
500	0.0	2	1	297.59000000000003
501	0.0	1	1	298.18
502	0.0	2	1	298.78000000000003
503	0.0	1	1	299.38
504	0.0	1	1	299.97
505	0.0	1	1	300.57
506	0.0	1	1	301.17
507	0.0	2	1	301.76
508	0.0	2	0	302.36
509	0.0	1	1	302.96000000000004
510	0.0	1	1	303.56
511	0.0	1	1	304.09000000000003
512	0.0	1	1	304.68
513	0.0	2	0	305.29
514	0.0	1	1	305.88
515	0.0	1	1	306.48
516	0.0	1	1	307.08000000000004
517	0.0	1	1	307.67
518	0.0	2	0	308.27000000000004
519	0.0	1	1	308.87
520	0.0	1	1	309.46000000000004
521	0.0	1	1	310.06
522	0.0	1	0	310.66
523	0.0	2	1	311.26000000000005
524	0.0	2	1	311.86
525	0.0	1	1	312.45000000000005
526	0.0	1	1	313.05
527	0.0	2	1	313.65000000000003
528	0.0	1	0	314.24
529	0.0	2	0	314.84000000000003
530	0.0	1	1	315.44
531	0.0	1	1	316.04
532	0.0	1	1	316.63
533	0.0	2	0	317.23
534	0.0	2	1	317.83000000000004
535	0.0	2	1	318.42
536	0.0	1	1	319.02000000000004
537	0.0	1	1	319.62
538	0.0	1	1	320.22
539	0.0	2	1	320.82
540	0.0	2	0	321.41
541	0.0	1	1	321.94
542	0.0	1	1	322.54
543	0.0	1	1	323.14000000000004
544	0.0	2	0	323.74
545	0.0	2	0	324.33000000000004
546	0.0	1	1	324.93
547	0.0	1	1	325.53000000000003
548	0.0	1	1	326.12
549	0.0	1	1	326.72
550	0.0	2	1	327.32
551	0.0	2	1	327.93
552	0.0	1	1	328.52000000000004
553	0.0	1	1	329.11
554	0.0	1	1	329.71000000000004
555	0.0	1	1	330.31
556	0.0	2	0	330.91
557	0.0	1	1	331.5
558	0.0	1	1	332.1
559	0.0	1	1	332.70000000000005
560	0.0	1	1	333.3
561	0.0	2	1	333.89000000000004
562	0.0	1	1	334.49
563	0.0	1	1	335.09000000000003
564	0.0	1	1	335.69
565	0.0	1	1	336.28000000000003
566	0.0	2	1	336.88
567	0.0	2	0	337.48
568	0.0	1	1	338.08000000000004
569	0.0	1	1	338.67
570	0.0	1	1	339.27000000000004
571	0.0	1	1	339.87
572	0.0	1	1	340.47
573	0.0	1	1	341.06
574	0.0	1	1	341.66
575	0.0	1	1	342.26000000000005
576	0.0	1	1	342.85
577	0.0	2	0	343.45000000000005
578	0.0	2	1	344.05
579	0.0	1	1	344.64000000000004
580	0.0	1	1	345.24
581	0.0	1	1	345.84000000000003
582	0.0	1	1	346.44
583	0.0	2	0	347.04
584	0.0	1	1	347.63
585	0.0	1	1	348.23
586	0.0	2	0	348.83000000000004
587	0.0	2	0	349.42
588	0.0	2	1	350.02000000000004
589	0.0	1	1	350.62
590	0.0	1	1	351.22
591	0.0	2	1	351.82000000000005
592	0.0	2	1	352.41
593	0.0	2	1	353.01000000000005
594	0.0	1	1	353.61
595	0.0	1	1	354.21000000000004
596	0.0	1	1	354.8
597	0.0	1	1	355.40000000000003
598	0.0	2	1	356.0
599	0.0	2	1	356.6
600	0.0	1	1	357.19
601	0.0	1	1	357.79
602	0.0	2	0	358.39000000000004
603	0.0	2	0	358.99
604	0.0	2	1	359.58000000000004
605	0.0	2	2	360.18
606	0.0	2	1	360.78000000000003
607	0.0	1	2	361.37
608	0.0	2	0	361.97
609	0.0	2	2	362.57000000000005
610	0.0	2	2	363.17
611	0.0	2	2	363.76000000000005
612	0.0	2	0	364.36
613	0.0	2	2	364.96000000000004
614	0.0	2	2	365.56
615	0.0	2	2	366.15000000000003
616	0.0	2	0	366.75
617	0.0	2	0	367.35
618	0.0	2	0	367.94
619	0.0	2	0	368.55
620	0.0	2	2	369.14000000000004
