# Supplementary material for: Generalisable 3D printing error detection and correction via multi-head neural networks
Source: Nat Commun. 2022 Aug 15;13:4654. doi: 10.1038/s41467-022-31985-y (PMC9378646; doi:10.1038/s41467-022-31985-y)
Supplement: Supplementary file 8 — Source Data [file 41467_2022_31985_MOESM8_ESM.zip › Source Data/figure4a-2-raw.csv]

	lateral_speed	lateral_speed_prediction	printing_times
0	100	2	0.0
1	100	2	0.61
2	100	0	1.2
3	100	2	1.8
4	100	0	2.39
5	100	2	2.99
6	100	2	3.59
7	100	0	4.19
8	100	2	4.79
9	100	2	5.38
10	100	0	5.98
11	100	2	6.51
12	100	0	7.04
13	100	1	7.64
14	100	1	8.24
15	100	0	8.83
16	100	2	9.43
17	100	2	10.03
18	100	0	10.62
19	100	0	11.22
20	100	0	11.82
21	100	0	12.42
22	100	0	13.01
23	100	0	13.61
24	100	1	14.21
25	100	1	14.81
26	100	1	15.4
27	100	1	16.0
28	100	2	16.6
29	100	0	17.2
30	100	0	17.79
31	100	0	18.39
32	100	0	18.99
33	100	1	19.58
34	100	1	20.19
35	100	2	20.78
36	100	2	21.38
37	100	0	21.98
38	100	2	22.57
39	100	1	23.17
40	100	1	23.77
41	100	2	24.37
42	100	1	24.96
43	100	1	25.56
44	100	0	26.16
45	100	0	26.76
46	100	2	27.35
47	100	1	27.95
48	100	2	28.55
49	100	0	29.15
50	100	0	29.74
51	100	0	30.34
52	100	1	30.94
53	100	2	31.53
54	100	0	32.13
55	100	0	32.73
56	100	0	33.33
57	100	0	33.93
58	100	0	34.52
59	110	0	35.12
60	110	0	35.72
61	110	0	36.31
62	110	0	36.91
63	110	0	37.51
64	110	0	38.1
65	110	2	38.7
66	110	0	39.3
67	110	0	39.9
68	110	0	40.5
69	135	0	41.1
70	135	0	41.69
71	135	0	42.29
72	135	1	42.89
73	135	0	43.49
74	135	0	44.08
75	135	0	44.68
76	135	1	45.28
77	135	1	45.87
78	135	0	46.47
79	135	2	47.07
80	135	0	47.67
81	135	1	48.26
82	135	0	48.86
83	135	0	49.46
84	135	0	50.05
85	135	1	50.65
86	135	1	51.25
87	135	0	51.85
88	135	2	52.44
89	135	0	53.04
90	135	1	53.64
91	135	2	54.24
92	135	0	54.83
93	135	0	55.43
94	135	2	56.03
95	135	2	56.62
96	135	0	57.23
97	135	0	57.82
98	135	0	58.42
99	135	1	59.02
100	135	2	59.62
101	135	0	60.21
102	135	2	60.81
103	135	2	61.4
104	135	1	62.0
105	135	0	62.6
106	135	0	63.2
107	135	2	63.8
108	135	2	64.39
109	135	2	64.99
110	135	0	65.59
111	135	2	66.18
112	135	0	66.78
113	135	0	67.38
114	135	0	67.98
115	135	0	68.57
116	135	2	69.17
117	135	2	69.77
118	135	1	70.37
119	135	0	70.97
120	135	0	71.56
121	135	0	72.09
122	135	2	72.69
123	135	2	73.29
124	135	2	73.89
125	135	2	74.41
126	135	0	75.01
127	135	0	75.61
128	135	2	76.21
129	135	0	76.8
130	135	0	77.4
131	135	2	78.0
132	135	1	78.6
133	135	2	79.2
134	135	0	79.79
135	135	0	80.39
136	135	2	80.99
137	135	2	81.59
138	135	0	82.18
139	135	0	82.78
140	135	2	83.38
141	135	2	83.97
142	135	2	84.57
143	135	0	85.17
144	135	1	85.77
145	135	1	86.37
146	135	1	86.96
147	135	0	87.56
148	135	2	88.16
149	135	2	88.75
150	135	1	89.36
151	135	2	89.95
152	135	0	90.55
153	135	0	91.14
154	135	2	91.74
155	135	1	92.34
156	135	2	92.94
157	135	2	93.53
158	135	0	94.13
159	135	2	94.73
160	135	2	95.33
161	135	0	95.93
162	135	0	96.52
163	135	2	97.12
164	135	2	97.72
165	135	0	98.31
166	135	2	98.91
167	135	0	99.51
168	135	2	100.11
169	135	2	100.7
170	135	0	101.3
171	135	0	101.9
172	135	2	102.49
173	135	2	103.09
174	135	2	103.69
175	135	0	104.28
176	135	0	104.88
177	135	2	105.48
178	135	2	106.08
179	135	0	106.68
180	135	2	107.27
181	135	2	107.87
182	135	1	108.47
183	135	2	109.07
184	135	0	109.67
185	135	0	110.26
186	135	2	110.86
187	135	2	111.46
188	135	0	112.05
189	135	2	112.65
190	135	1	113.25
191	135	2	113.85
192	135	2	114.44
193	135	0	115.04
194	135	0	115.64
195	135	2	116.24
196	135	1	116.83
197	135	0	117.43
198	135	0	118.03
199	135	0	118.63
200	135	2	119.22
201	135	2	119.82
202	135	0	120.42
203	135	0	121.01
204	135	2	121.61
205	135	1	122.21
206	135	2	122.81
207	135	0	123.41
208	135	0	124.0
209	135	2	124.6
210	135	2	125.2
211	135	0	125.79
212	135	2	126.39
213	135	1	126.99
214	135	2	127.59
215	135	2	128.19
216	135	0	128.78
217	135	0	129.38
218	135	2	129.98
219	135	2	130.57
220	135	0	131.17
221	135	2	131.77
222	135	1	132.37
223	135	2	132.97
224	135	2	133.56
225	135	2	134.09
226	135	0	134.69
227	135	0	135.29
228	135	2	135.81
229	135	2	136.41
230	135	0	137.03
231	135	0	137.61
232	135	2	138.21
233	135	2	138.81
234	135	0	139.4
235	135	1	140.01
236	135	2	140.6
237	135	2	141.2
238	135	2	141.8
239	135	0	142.39
240	135	0	142.99
241	135	2	143.59
242	135	2	144.18
243	135	0	144.78
244	135	0	145.38
245	135	1	145.97
246	135	2	146.57
247	135	2	147.17
248	135	2	147.77
249	135	0	148.36
250	135	2	148.96
251	135	1	149.56
252	135	2	150.16
253	135	2	150.75
254	135	0	151.35
255	135	2	151.95
256	135	2	152.54
257	135	2	153.14
258	135	0	153.74
259	135	1	154.34
260	135	2	154.93
261	135	2	155.53
262	135	0	156.13
263	135	0	156.73
264	135	2	157.32
265	135	2	157.92
266	135	2	158.52
267	135	2	159.12
268	135	2	159.72
269	135	2	160.31
270	135	2	160.91
271	135	2	161.5
272	135	2	162.11
273	135	2	162.7
274	135	2	163.3
275	135	2	163.9
276	135	2	164.49
277	135	1	165.02
278	135	2	165.62
279	103	2	166.22
280	103	2	166.82
281	103	0	167.41
282	103	0	168.01
283	103	2	168.61
284	103	2	169.2
285	103	2	169.81
286	103	1	170.4
287	103	0	171.0
288	103	2	171.6
289	103	1	172.19
290	103	2	172.79
291	103	1	173.39
292	103	1	173.99
293	103	1	174.58
294	103	2	175.18
295	103	2	175.78
296	103	0	176.38
297	103	2	176.98
298	103	0	177.57
299	103	2	178.17
300	103	2	178.76
301	103	0	179.36
302	103	0	179.96
303	103	0	180.56
304	103	2	181.15
305	103	2	181.76
306	103	0	182.35
307	103	0	182.95
308	103	0	183.55
309	103	2	184.14
310	103	2	184.74
311	103	2	185.34
312	103	0	185.93
313	103	0	186.53
314	103	2	187.13
315	103	2	187.72
316	103	2	188.32
317	103	0	188.92
318	103	1	189.52
319	103	2	190.12
320	103	2	190.71
321	103	2	191.31
322	103	0	191.91
323	25	1	192.5
324	25	0	193.1
325	25	1	193.7
326	25	1	194.3
327	25	0	194.9
328	25	1	195.49
329	25	2	196.09
330	25	1	196.69
331	25	2	197.28
332	25	2	197.88
333	25	1	198.48
334	25	0	199.08
335	25	2	199.67
336	25	2	200.27
337	25	2	200.87
338	25	1	201.46
339	25	0	202.07
340	25	0	202.66
341	25	0	203.26
342	25	0	203.86
343	25	0	204.45
344	25	0	205.05
345	25	0	205.65
346	25	1	206.24
347	25	1	206.85
348	25	0	207.44
349	35	0	208.04
350	35	1	208.64
351	35	0	209.23
352	35	2	209.83
353	35	1	210.43
354	35	0	211.03
355	35	2	211.62
356	35	0	212.22
357	35	0	212.82
358	35	0	213.42
359	35	0	214.01
360	35	0	214.62
361	35	0	215.21
362	35	1	215.8
363	35	0	216.4
364	35	0	217.0
365	35	0	217.6
366	35	0	218.19
367	35	0	218.79
368	35	0	219.39
369	60	0	219.99
370	60	0	220.59
371	60	0	221.18
372	60	0	221.78
373	60	0	222.38
374	60	0	222.97
375	60	0	223.57
376	60	0	224.17
377	60	0	224.77
378	60	0	225.37
379	100	0	225.96
380	100	0	226.56
381	100	1	227.16
382	100	0	227.75
383	100	0	228.35
384	100	0	228.95
385	100	0	229.55
386	100	1	230.14
387	100	0	230.74
388	100	0	231.34
389	110	2	231.93
390	110	0	232.53
391	110	0	233.13
392	110	0	233.73
393	110	0	234.33
394	110	2	234.92
395	110	0	235.52
396	110	2	236.12
397	110	0	236.72
398	110	0	237.31
399	110	2	237.91
400	110	0	238.51
401	110	2	239.11
402	110	0	239.7
403	110	2	240.3
404	110	2	240.9
405	110	2	241.5
406	110	2	242.09
407	110	0	242.69
408	110	2	243.29
409	110	2	243.89
410	110	0	244.48
411	110	0	245.08
412	110	0	245.68
413	110	2	246.27
414	110	2	246.87
415	110	0	247.47
416	110	0	248.06
417	110	2	248.66
418	110	1	249.26
419	110	2	249.86
420	110	0	250.45
421	110	0	251.05
422	110	2	251.65
423	110	2	252.25
424	110	2	252.85
425	110	0	253.44
426	110	1	254.04
427	110	2	254.64
428	110	1	255.23
429	110	2	255.83
430	110	0	256.43
431	110	0	257.03
432	110	2	257.62
433	110	2	258.22
434	110	0	258.82
435	110	2	259.42
436	110	0	260.01
437	110	2	260.61
438	110	2	261.21
439	110	2	261.81
440	110	1	262.4
441	110	0	263.0
442	110	2	263.6
443	110	2	264.2
444	110	2	264.8
445	110	2	265.39
446	110	0	265.99
447	110	2	266.58
448	110	2	267.18
449	110	2	267.78
450	110	0	268.38
451	110	1	268.97
452	110	0	269.57
453	110	2	270.17
454	110	0	270.77
455	110	1	271.36
456	110	2	271.96
457	110	2	272.56
458	110	2	273.16
459	110	2	273.75
460	110	1	274.35
461	110	1	274.95
462	110	1	275.54
463	110	2	276.14
464	110	2	276.74
465	110	0	277.34
466	110	2	277.94
467	110	2	278.54
468	110	2	279.13
469	110	2	279.73
470	110	0	280.26
471	110	2	280.86
472	110	2	281.45
473	110	2	282.06
474	110	2	282.65
475	110	0	283.25
476	110	2	283.84
477	110	2	284.44
478	110	2	285.04
479	97	0	285.64
480	97	0	286.23
481	97	2	286.83
482	97	2	287.43
483	97	2	288.03
484	97	2	288.63
485	97	0	289.22
486	97	0	289.82
487	97	2	290.42
488	97	2	291.01
489	97	0	291.61
490	97	0	292.22
491	97	0	292.8
492	97	0	293.4
493	97	1	294.0
494	97	0	294.6
495	97	2	295.19
496	97	0	295.79
497	97	0	296.39
498	97	0	296.99
499	107	2	297.59
500	107	0	298.18
501	107	1	298.78
502	107	0	299.38
503	107	0	299.97
504	107	2	300.57
505	107	0	301.17
506	107	1	301.76
507	107	0	302.36
508	107	2	302.96
509	107	2	303.56
510	107	2	304.16
511	107	2	304.75
512	107	0	305.35
513	107	0	305.95
514	107	0	306.55
515	107	1	307.15
516	107	1	307.74
517	107	1	308.34
518	107	0	308.94
519	107	2	309.53
520	107	2	310.13
521	107	2	310.73
522	107	0	311.32
523	107	2	311.92
524	107	1	312.52
525	107	0	313.12
526	107	2	313.65
527	107	2	314.24
528	107	2	314.84
529	107	0	315.44
530	107	2	316.04
531	107	2	316.64
532	107	0	317.23
533	107	0	317.83
534	107	2	318.43
535	107	0	319.02
536	107	2	319.62
537	107	2	320.22
538	107	2	320.82
539	107	2	321.41
540	107	2	322.01
541	107	2	322.61
542	107	1	323.21
543	107	2	323.8
544	107	2	324.4
545	107	2	325.0
546	107	2	325.6
547	107	1	326.19
548	107	1	326.79
549	107	0	327.39
550	107	2	327.99
551	107	2	328.58
552	107	0	329.18
553	107	0	329.78
554	107	0	330.38
555	107	2	330.98
556	107	2	331.57
557	107	0	332.17
558	107	2	332.77
559	107	2	333.36
560	107	0	333.96
561	107	2	334.56
562	107	1	335.16
563	107	2	335.76
564	107	2	336.35
565	107	2	336.95
566	107	0	337.54
567	107	1	338.14
568	107	2	338.74
569	107	2	339.34
570	107	2	339.93
571	107	2	340.53
572	107	0	341.13
573	107	2	341.72
574	107	0	342.32
575	107	2	342.92
576	107	0	343.52
577	107	0	344.12
578	107	0	344.71
579	107	0	345.31
580	107	2	345.91
581	107	0	346.51
582	107	1	347.11
583	107	2	347.7
584	107	2	348.3
585	107	2	348.9
586	107	0	349.5
587	107	0	350.09
588	107	2	350.69
589	107	0	351.28
590	107	0	351.89
591	107	0	352.48
592	107	0	353.08
593	107	0	353.68
594	107	1	354.27
595	107	0	354.87
596	107	0	355.47
597	107	0	356.07
598	107	1	356.59
599	117	1	357.19
600	117	0	357.79
601	117	2	358.39
602	117	1	358.99
